# Supplementary material for: Alterations of Gut Microbiome and Metabolite Profiling in Mice Infected by Schistosoma japonicum
Source: Front Immunol. 2020 Oct 8;11:569727. doi: 10.3389/fimmu.2020.569727 (PMC7580221; doi:10.3389/fimmu.2020.569727)
Supplement: Supplementary Table 4 — KEGG annotation of metagenomic data. [file Table_4.XLS]

## Sheet: Sheet1
Cluster ID	S0.6	S0.7	S0.8	S3.6	S3.7	S3.8	S5.6	S5.7	S5.8	Subject ID	%Identity	Alignment length	Mismatches	Gap openings	q. start	q. end	s. start	s. end	e-value	Bit score	KEGG entry	Gene name	Gene definition	Pathway ID	Pathway description
Cluster_1	0	0	0	0	0	0	1	0	0	bvu:BVU_1173	77	74	17	0	2	75	276	349	8.1e-30	131.3	ko:K07568	queA	S-adenosylmethionine:tRNA ribosyltransferase-isomerase [EC:2.4.99.17]	---	---
Cluster_2	0	0	0	0	0	0	1	0	0	mbj:KQ51_00539	43.9	66	37	0	16	81	10	75	2.2e-09	64.3	ko:K00876	udk, UCK	uridine kinase [EC:2.7.1.48]	path:map00240,path:map00983,path:map01100	Pyrimidine metabolism|Drug metabolism - other enzymes|Metabolic pathways
Cluster_4	0	0	0	0	0	0	0	0	1	rho:RHOM_11735	70.6	245	72	0	1	245	211	455	3.5e-106	386.7	ko:K06871	K06871	uncharacterized protein	---	---
Cluster_5	0	0	0	0	0	0	0	1	0	ctx:Clo1313_2754	65.2	434	151	0	1	434	1	434	2.3e-204	617.5	ko:K01874	MARS, metG	methionyl-tRNA synthetase [EC:6.1.1.10]	path:map00450,path:map00970	Selenocompound metabolism|Aminoacyl-tRNA biosynthesis
Cluster_7	0	0	0	1	0	0	0	0	0	psw:LK03_17575	59.6	47	19	0	217	263	151	197	1.1e-07	60.5	ko:K07165	fecR	transmembrane sensor	---	---
Cluster_11	0	0	1	0	0	0	0	0	0	rob:CK5_20210	51.1	131	64	0	106	236	73	203	4.1e-34	147.1	ko:K03657	uvrD, pcrA	DNA helicase II / ATP-dependent DNA helicase PcrA [EC:3.6.4.12]	path:map03420,path:map03430	Nucleotide excision repair|Mismatch repair
Cluster_14	0	0	0	0	1	0	0	1	0	ere:EUBREC_3144	73.6	129	34	0	1	129	1	129	3.5e-49	195.7	ko:K09458	fabF	3-oxoacyl-[acyl-carrier-protein] synthase II [EC:2.3.1.179]	path:map00061,path:map00780,path:map01100,path:map01212	Fatty acid biosynthesis|Biotin metabolism|Metabolic pathways|Fatty acid metabolism
Cluster_18	0	0	0	0	0	0	0	1	0	calo:Cal7507_5009	41.5	193	113	0	1	193	181	373	6.6e-40	166	ko:K01843	kamA	lysine 2,3-aminomutase [EC:5.4.3.2]	path:map00310	Lysine degradation
Cluster_19	0	0	0	0	0	0	0	1	0	rho:RHOM_15360	83.9	254	41	0	1	254	1	254	6.8e-126	452.2	ko:K00986	E2.7.7.49	RNA-directed DNA polymerase [EC:2.7.7.49]	---	---
Cluster_20	0	0	0	0	0	0	0	1	0	era:ERE_11710	83.4	338	56	0	1	338	1	338	3.8e-161	570.1	ko:K00766	trpD	anthranilate phosphoribosyltransferase [EC:2.4.2.18]	path:map00400,path:map01100,path:map01110,path:map01130,path:map01230	Phenylalanine, tyrosine and tryptophan biosynthesis|Metabolic pathways|Biosynthesis of secondary metabolites|Biosynthesis of antibiotics|Biosynthesis of amino acids
Cluster_24	0	0	0	0	0	0	1	1	0	pmw:B2K_19640	50.4	139	69	0	1	139	1	139	1.8e-31	140.2	ko:K07720	yesN	two-component system, response regulator YesN	path:map02020	Two-component system
Cluster_27	1	0	0	0	0	0	0	0	0	cle:Clole_0496	50.9	375	184	0	43	417	39	413	4.4e-117	424.1	ko:K15770	cycB, ganO	arabinogalactan oligomer / maltooligosaccharide transport system substrate-binding protein	path:map02010	ABC transporters
Cluster_30	0	0	0	0	0	0	0	1	0	css:Cst_c02060	56.5	46	20	0	275	320	266	311	3.1e-69	55.8	ko:K17319	lplB	putative aldouronate transport system permease protein	path:map02010	ABC transporters
Cluster_36	1	0	0	0	0	0	0	0	0	pru:PRU_0198	72.9	277	75	0	10	286	1	277	1.1e-117	425.2	ko:K03797	E3.4.21.102, prc, ctpA	carboxyl-terminal processing protease [EC:3.4.21.102]	---	---
Cluster_43	1	0	0	0	0	0	0	0	0	rum:CK1_13570	57.3	211	90	0	2	212	91	301	5.9e-66	252.7	ko:K00384	trxB	thioredoxin reductase (NADPH) [EC:1.8.1.9]	path:map00240,path:map00450	Pyrimidine metabolism|Selenocompound metabolism
Cluster_44	1	0	0	0	0	0	0	0	0	era:ERE_10790	71.8	227	64	0	2	228	80	306	1.5e-89	331.3	ko:K04763	xerD	integrase/recombinase XerD	---	---
Cluster_46	0	0	0	0	0	0	1	0	0	xce:Xcel_0419	61.9	105	40	0	55	159	42	146	2.5e-32	139.8	ko:K02058	ABC.SS.S	simple sugar transport system substrate-binding protein	---	---
Cluster_49	0	1	1	0	0	0	0	0	0	med:MELS_1592	48.2	83	43	0	28	110	25	107	9.2e-83	88.6	ko:K11069	potD	spermidine/putrescine transport system substrate-binding protein	path:map02010	ABC transporters
Cluster_50	0	0	0	0	0	0	0	1	0	ert:EUR_17810	75.4	122	30	0	6	127	15	136	2.5e-47	189.5	ko:K13789	GGPS	geranylgeranyl diphosphate synthase, type II [EC:2.5.1.1 2.5.1.10 2.5.1.29]	path:map00900,path:map01100,path:map01110,path:map01130	Terpenoid backbone biosynthesis|Metabolic pathways|Biosynthesis of secondary metabolites|Biosynthesis of antibiotics
Cluster_54	0	0	0	0	0	0	0	1	0	cpy:Cphy_0408	64.3	56	20	0	3	58	4	59	2.5e-62	85.9	ko:K07139	K07139	uncharacterized protein	---	---
Cluster_61	0	0	0	0	0	0	1	0	0	cct:CC1_16640	53.8	39	18	0	509	547	453	491	2.6e-122	43.9	ko:K05568	mnhD, mrpD	multicomponent Na+:H+ antiporter subunit D	---	---
Cluster_62	0	0	0	0	0	0	0	1	0	gbm:Gbem_2050	56	25	11	0	66	90	323	347	6.7e-20	34.3	ko:K03424	tatD	TatD DNase family protein [EC:3.1.21.-]	---	---
Cluster_67	0	0	0	0	0	0	0	1	0	amim:MIM_c09540	65.6	250	86	0	6	255	6	255	1.3e-87	325.1	ko:K00046	idnO	gluconate 5-dehydrogenase [EC:1.1.1.69]	---	---
Cluster_69	0	0	0	0	0	0	0	1	0	nar:Saro_0808	53.5	43	20	0	116	158	331	373	5.3e-32	53.1	ko:K01966	PCCB, pccB	propionyl-CoA carboxylase beta chain [EC:6.4.1.3]	path:map00280,path:map00630,path:map00640,path:map01100,path:map01120,path:map01130,path:map01200	Valine, leucine and isoleucine degradation|Glyoxylate and dicarboxylate metabolism|Propanoate metabolism|Metabolic pathways|Microbial metabolism in diverse environments|Biosynthesis of antibiotics|Carbon metabolism
Cluster_70	1	0	0	0	0	0	0	0	0	cpy:Cphy_0005	84.6	65	10	0	1	65	578	642	1.3e-24	114	ko:K02470	gyrB	DNA gyrase subunit B [EC:5.99.1.3]	---	---
Cluster_71	0	0	0	0	0	1	0	0	0	cpy:Cphy_2928	66.5	245	82	0	6	250	7	251	4.2e-91	337.4	ko:K06182	rluF	23S rRNA pseudouridine2604 synthase [EC:5.4.99.21]	---	---
Cluster_73	0	1	0	0	0	0	0	0	0	cbz:Cbs_0772	69.6	46	14	0	156	201	156	201	1.2e-33	73.2	ko:K01811	yicI	alpha-D-xyloside xylohydrolase [EC:3.2.1.177]	---	---
Cluster_74	0	1	0	0	0	0	0	1	0	tfo:BFO_1452	40.8	103	61	0	6	108	7	109	1.3e-57	81.6	ko:K09815	znuA	zinc transport system substrate-binding protein	path:map02010	ABC transporters
Cluster_77	0	0	0	1	0	0	0	0	0	bvu:BVU_1320	96.8	310	10	0	1	310	45	354	3.1e-172	606.7	ko:K00929	E2.7.2.7, buk	butyrate kinase [EC:2.7.2.7]	path:map00650,path:map01100	Butanoate metabolism|Metabolic pathways
Cluster_79	0	0	0	0	1	0	0	0	0	bvs:BARVI_00575	54.3	280	128	0	3	282	57	336	1.9e-85	318.9	ko:K07058	K07058	membrane protein	---	---
Cluster_82	0	0	0	0	0	0	0	1	0	rim:ROI_15660	73.9	337	88	0	1	337	1	337	1.7e-139	498	ko:K00790	murA	UDP-N-acetylglucosamine 1-carboxyvinyltransferase [EC:2.5.1.7]	path:map00520,path:map00550,path:map01100	Amino sugar and nucleotide sugar metabolism|Peptidoglycan biosynthesis|Metabolic pathways
Cluster_83	0	0	0	0	0	0	1	1	0	aha:AHA_2912	34.2	73	48	0	2	74	4	76	4.6e-06	53.5	ko:K03577	acrR, smeT	TetR/AcrR family transcriptional regulator, acrAB operon repressor	---	---
Cluster_85	0	0	0	0	0	0	0	1	0	lbi:LEPBI_I1991	26.2	84	62	0	32	115	45	128	5.1e-06	38.1	ko:K00721	DPM1	dolichol-phosphate mannosyltransferase [EC:2.4.1.83]	path:map00510,path:map01100	N-Glycan biosynthesis|Metabolic pathways
Cluster_88	0	1	0	0	0	0	0	0	0	syy:SYNGTS_2127	47.1	34	18	0	283	316	385	418	1.1e-08	36.6	ko:K07636	phoR	two-component system, OmpR family, phosphate regulon sensor histidine kinase PhoR [EC:2.7.13.3]	path:map02020	Two-component system
Cluster_89	0	0	0	0	1	0	0	0	0	ova:OBV_20690	75	24	6	0	9	32	7	30	5.5e-108	43.5	ko:K11071	potB	spermidine/putrescine transport system permease protein	path:map02010	ABC transporters
Cluster_90	0	0	0	0	0	0	1	0	0	bvs:BARVI_06290	62.3	183	69	0	1	183	1	183	7.4e-62	238.8	ko:K00939	adk, AK	adenylate kinase [EC:2.7.4.3]	path:map00230,path:map01100,path:map01110,path:map01130	Purine metabolism|Metabolic pathways|Biosynthesis of secondary metabolites|Biosynthesis of antibiotics
Cluster_92	0	0	0	0	0	0	0	1	0	asa:ASA_3923	50	56	28	0	332	387	139	194	2.2e-35	54.7	ko:K11527	K11527	two-component system, sensor histidine kinase and response regulator [EC:2.7.13.3]	---	---
Cluster_95	0	0	0	0	0	0	0	0	1	faa:HMPREF0389_01730	65.6	64	22	0	10	73	82	145	2e-20	100.1	ko:K07491	K07491	putative transposase	---	---
Cluster_96	0	0	0	0	0	0	0	1	0	eyy:EGYY_19760	52.2	178	85	0	1	178	1	178	9.4e-46	185.3	ko:K00615	E2.2.1.1, tktA, tktB	transketolase [EC:2.2.1.1]	path:map00030,path:map00710,path:map01051,path:map01100,path:map01110,path:map01120,path:map01130,path:map01200,path:map01230	Pentose phosphate pathway|Carbon fixation in photosynthetic organisms|Biosynthesis of ansamycins|Metabolic pathways|Biosynthesis of secondary metabolites|Microbial metabolism in diverse environments|Biosynthesis of antibiotics|Carbon metabolism|Biosynthesis of amino acids
Cluster_97	0	1	0	0	0	0	0	0	0	osp:Odosp_0046	96.4	334	12	0	1	334	1	334	2.8e-182	640.2	ko:K00134	GAPDH, gapA	glyceraldehyde 3-phosphate dehydrogenase [EC:1.2.1.12]	path:map00010,path:map00710,path:map01100,path:map01110,path:map01120,path:map01130,path:map01200,path:map01230,path:map04066,path:map05010	Glycolysis / Gluconeogenesis|Carbon fixation in photosynthetic organisms|Metabolic pathways|Biosynthesis of secondary metabolites|Microbial metabolism in diverse environments|Biosynthesis of antibiotics|Carbon metabolism|Biosynthesis of amino acids|HIF-1 signaling pathway|Alzheimer's disease
Cluster_98	0	0	0	0	0	0	1	0	0	sen:SACE_5869	53	83	39	0	1	83	262	344	2.6e-17	89.7	ko:K03924	moxR	MoxR-like ATPase [EC:3.6.3.-]	---	---
Cluster_101	0	0	1	0	0	0	0	0	0	vpd:VAPA_1c43820	57.9	76	32	0	1	76	280	355	7.2e-25	116.3	ko:K19294	algI	alginate O-acetyltransferase complex protein AlgI	---	---
Cluster_102	0	0	0	0	0	1	0	0	0	clj:CLJU_c00800	86	93	13	0	1	93	1	93	3.4e-41	169.1	ko:K19309	bcrA	bacitracin transport system ATP-binding protein	path:map02010	ABC transporters
Cluster_103	0	0	0	0	0	0	1	0	0	elm:ELI_2237	60.7	28	11	0	129	156	131	158	1.9e-19	37.7	ko:K07024	K07024	uncharacterized protein	---	---
Cluster_104	1	0	1	1	0	1	1	0	0	twi:Thewi_1302	64.8	71	25	0	1	71	333	403	1.8e-21	103.6	ko:K07007	K07007	uncharacterized protein	---	---
Cluster_106	1	0	0	0	0	0	0	0	0	cct:CC1_16000	58.2	261	109	0	15	275	2	262	1.2e-89	332	ko:K02034	ABC.PE.P1	peptide/nickel transport system permease protein	---	---
Cluster_108	0	0	0	0	0	0	0	1	0	afn:Acfer_1835	48.4	93	48	0	51	143	53	145	6e-17	88.6	ko:K01615	E4.1.1.70	glutaconyl-CoA decarboxylase [EC:4.1.1.70]	path:map00362,path:map00650,path:map01120	Benzoate degradation|Butanoate metabolism|Microbial metabolism in diverse environments
Cluster_114	0	0	0	0	1	0	0	0	0	ppn:Palpr_1501	61.8	442	169	0	1	442	1	442	1.5e-158	562	ko:K01925	murD	UDP-N-acetylmuramoylalanine--D-glutamate ligase [EC:6.3.2.9]	path:map00471,path:map00550,path:map01100	D-Glutamine and D-glutamate metabolism|Peptidoglycan biosynthesis|Metabolic pathways
Cluster_119	0	1	1	0	0	0	0	0	0	rob:CK5_21150	65.7	102	35	0	1	102	376	477	3e-37	156	ko:K01881	PARS, proS	prolyl-tRNA synthetase [EC:6.1.1.15]	path:map00970	Aminoacyl-tRNA biosynthesis
Cluster_120	0	0	0	0	0	0	0	0	1	csh:Closa_2939	59.6	89	36	0	521	609	520	608	1.9e-214	102.8	ko:K03654	recQ	ATP-dependent DNA helicase RecQ [EC:3.6.4.12]	path:map03018	RNA degradation
Cluster_125	0	0	0	0	0	1	0	0	0	bif:N288_02560	56.5	191	83	0	1	191	1	191	2.6e-58	226.9	ko:K03744	lemA	LemA protein	---	---
Cluster_127	0	0	1	0	0	0	0	0	0	bprl:CL2_13790	64.9	228	80	0	4	231	4	231	2.6e-81	303.9	ko:K06973	K06973	uncharacterized protein	---	---
Cluster_133	0	0	0	0	0	1	0	0	0	str:Sterm_2429	60.6	71	28	0	3	73	4	74	2.1e-19	96.7	ko:K01997	livH	branched-chain amino acid transport system permease protein	path:map02010	ABC transporters
Cluster_134	0	1	0	0	0	0	0	0	0	dte:Dester_1108	27.7	159	115	0	100	258	161	319	1.7e-16	89.4	ko:K07636	phoR	two-component system, OmpR family, phosphate regulon sensor histidine kinase PhoR [EC:2.7.13.3]	path:map02020	Two-component system
Cluster_136	0	0	1	0	0	0	0	0	0	afd:Alfi_2048	66	100	34	0	1	100	1	100	2.4e-55	133.7	ko:K02864	RP-L10, MRPL10, rplJ	large subunit ribosomal protein L10	path:map03010	Ribosome
Cluster_137	0	0	0	0	1	0	0	0	0	tfo:BFO_1551	75	128	32	0	1	128	1	128	2.5e-47	189.5	ko:K02890	RP-L22, MRPL22, rplV	large subunit ribosomal protein L22	path:map03010	Ribosome
Cluster_140	1	1	1	0	0	0	0	0	0	ert:EUR_17430	62.5	80	30	0	1	80	184	263	1.3e-21	104	ko:K11069,ko:K11070	potD|potC	spermidine/putrescine transport system substrate-binding protein|spermidine/putrescine transport system permease protein	path:map02010,path:map02010	ABC transporters|ABC transporters
Cluster_141	1	0	0	0	0	0	0	0	0	bfr:BF2937	94	532	32	0	1	532	1	532	0	1029.6	ko:K01960	pycB	pyruvate carboxylase subunit B [EC:6.4.1.1]	path:map00020,path:map00620,path:map00720,path:map01100,path:map01120,path:map01200,path:map01230	Citrate cycle (TCA cycle)|Pyruvate metabolism|Carbon fixation pathways in prokaryotes|Metabolic pathways|Microbial metabolism in diverse environments|Carbon metabolism|Biosynthesis of amino acids
Cluster_142	0	0	0	0	0	0	1	1	0	bvs:BARVI_01700	74.4	125	32	0	1	125	1	125	8.4e-48	191	ko:K00177	korC, oorC	2-oxoglutarate ferredoxin oxidoreductase subunit gamma [EC:1.2.7.3]	path:map00020,path:map00720,path:map01100,path:map01120,path:map01200	Citrate cycle (TCA cycle)|Carbon fixation pathways in prokaryotes|Metabolic pathways|Microbial metabolism in diverse environments|Carbon metabolism
Cluster_143	0	0	0	0	0	0	1	0	0	cso:CLS_20070	57.4	204	87	0	1	204	1	204	3.6e-63	243.4	ko:K07502	yprB	uncharacterized protein	---	---
Cluster_148	0	0	0	0	0	0	0	1	0	lff:LBFF_0623	88.1	613	73	0	1	613	1	613	0	1095.5	ko:K06207	typA, bipA	GTP-binding protein	---	---
Cluster_154	0	0	0	1	0	0	1	0	0	sxl:SXYLSMQ121_1381	90.8	447	41	0	1	447	1	447	9.6e-235	815.1	ko:K03311	TC.LIVCS	branched-chain amino acid:cation transporter, LIVCS family	---	---
Cluster_164	0	1	0	0	0	0	0	0	0	sav:SAV1211	63.9	399	144	0	1	399	1	399	3.6e-145	517.3	ko:K13038	coaBC, dfp	phosphopantothenoylcysteine decarboxylase / phosphopantothenate--cysteine ligase [EC:4.1.1.36 6.3.2.5]	path:map00770,path:map01100	Pantothenate and CoA biosynthesis|Metabolic pathways
Cluster_165	0	0	0	0	0	0	1	0	0	kpy:KPNIH31_05490	55.8	77	34	0	1	77	1	77	5.3e-18	92	ko:K07497	K07497	putative transposase	---	---
Cluster_169	1	0	0	0	0	0	0	0	0	cct:CC1_15990	62.5	112	42	0	2	113	200	311	8.3e-35	147.9	ko:K02033	ABC.PE.P	peptide/nickel transport system permease protein	---	---
Cluster_174	0	0	0	0	1	0	0	0	0	aba:Acid345_4059	48.9	45	23	0	927	971	576	620	5.8e-37	50.1	ko:K11527	K11527	two-component system, sensor histidine kinase and response regulator [EC:2.7.13.3]	---	---
Cluster_178	0	0	0	0	0	0	0	0	1	rho:RHOM_09770	47.8	180	94	0	3	182	4	183	9.9e-45	181.8	ko:K03100	lepB	signal peptidase I [EC:3.4.21.89]	path:map03060	Protein export
Cluster_180	0	0	0	0	1	0	0	0	0	cpy:Cphy_3427	40	40	24	0	186	225	209	248	1.3e-55	39.3	ko:K04070	pflX	putative pyruvate formate lyase activating enzyme [EC:1.97.1.4]	---	---
Cluster_181	0	0	1	0	0	0	0	0	0	cbv:U729_642	67.5	163	53	0	1	163	92	254	2.9e-58	226.1	ko:K02003	ABC.CD.A	putative ABC transport system ATP-binding protein	---	---
Cluster_182	0	0	0	0	0	0	0	1	0	ckp:ckrop_1123	33.7	83	55	0	64	146	219	301	1.4e-38	61.6	ko:K12574	rnj	ribonuclease J [EC:3.1.-.-]	path:map03018	RNA degradation
Cluster_185	1	1	1	0	0	0	0	0	0	nar:Saro_2196	56.8	227	98	0	21	247	22	248	8.9e-72	274.2	ko:K00986	E2.7.7.49	RNA-directed DNA polymerase [EC:2.7.7.49]	---	---
Cluster_188	0	0	0	0	0	0	0	0	1	ppo:PPM_0977	35.8	95	61	0	36	130	34	128	1.4e-30	75.5	ko:K07720	yesN	two-component system, response regulator YesN	path:map02020	Two-component system
Cluster_190	0	0	0	0	0	0	1	0	0	bdh:GV66_03365	78.5	214	46	0	1	214	1	214	1.3e-100	367.9	ko:K00684	aat	leucyl/phenylalanyl-tRNA--protein transferase [EC:2.3.2.6]	---	---
Cluster_191	0	0	0	0	0	0	0	1	0	ljo:LJ0307	73.8	42	11	0	1	42	1	42	7.8e-115	66.6	ko:K07474	xtmA	phage terminase small subunit	---	---
Cluster_192	0	0	0	0	0	0	0	1	0	bpb:bpr_I1527	69.9	272	82	0	2	273	3	274	2.2e-107	391	ko:K03783	punA	purine-nucleoside phosphorylase [EC:2.4.2.1]	path:map00230,path:map00240,path:map00760,path:map01100,path:map01110	Purine metabolism|Pyrimidine metabolism|Nicotinate and nicotinamide metabolism|Metabolic pathways|Biosynthesis of secondary metabolites
Cluster_198	0	0	0	0	0	0	0	1	0	ljn:T285_06975	99.4	172	1	0	1	172	1	172	7.4e-90	331.3	ko:K02520	infC, MTIF3	translation initiation factor IF-3	---	---
Cluster_199	0	0	0	0	0	1	0	0	0	ain:Acin_2271	48.4	91	47	0	24	114	420	510	2e-17	91.7	ko:K11690	dctM	C4-dicarboxylate transporter, DctM subunit	path:map02020	Two-component system
Cluster_205	1	0	0	0	0	0	0	0	0	sve:SVEN_4598	57.5	127	54	0	1	127	136	262	2.6e-58	157.5	ko:K01966	PCCB, pccB	propionyl-CoA carboxylase beta chain [EC:6.4.1.3]	path:map00280,path:map00630,path:map00640,path:map01100,path:map01120,path:map01130,path:map01200	Valine, leucine and isoleucine degradation|Glyoxylate and dicarboxylate metabolism|Propanoate metabolism|Metabolic pathways|Microbial metabolism in diverse environments|Biosynthesis of antibiotics|Carbon metabolism
Cluster_206	1	1	0	0	0	0	0	1	0	tped:TPE_0997	47.5	61	32	0	197	257	148	208	4.1e-06	57	ko:K07317	K07317	adenine-specific DNA-methyltransferase [EC:2.1.1.72]	---	---
Cluster_210	0	0	0	0	0	0	0	1	0	ova:OBV_11280	29.9	174	122	0	185	358	813	986	2e-23	114	ko:K07814	K07814	putative two-component system response regulator	---	---
Cluster_211	0	0	0	0	1	0	0	0	0	ljf:FI9785_1065	100	112	0	0	1	112	339	450	2.4e-58	226.1	ko:K00928	lysC	aspartate kinase [EC:2.7.2.4]	path:map00260,path:map00261,path:map00270,path:map00300,path:map01100,path:map01110,path:map01120,path:map01130,path:map01210,path:map01230	Glycine, serine and threonine metabolism|Monobactam biosynthesis|Cysteine and methionine metabolism|Lysine biosynthesis|Metabolic pathways|Biosynthesis of secondary metabolites|Microbial metabolism in diverse environments|Biosynthesis of antibiotics|2-Oxocarboxylic acid metabolism|Biosynthesis of amino acids
Cluster_213	0	0	0	0	0	0	0	1	0	lrr:N134_05370	98.2	219	4	0	1	219	140	358	5e-121	435.6	ko:K01961	accC	acetyl-CoA carboxylase, biotin carboxylase subunit [EC:6.4.1.2 6.3.4.14]	path:map00061,path:map00253,path:map00620,path:map00640,path:map00720,path:map01100,path:map01110,path:map01120,path:map01130,path:map01200,path:map01212	Fatty acid biosynthesis|Tetracycline biosynthesis|Pyruvate metabolism|Propanoate metabolism|Carbon fixation pathways in prokaryotes|Metabolic pathways|Biosynthesis of secondary metabolites|Microbial metabolism in diverse environments|Biosynthesis of antibiotics|Carbon metabolism|Fatty acid metabolism
Cluster_214	0	0	0	0	0	0	1	0	0	rrs:RoseRS_2318	55.6	99	44	0	129	227	132	230	5.8e-64	116.3	ko:K02031,ko:K02032	ABC.PE.A|ABC.PE.A1	peptide/nickel transport system ATP-binding protein|peptide/nickel transport system ATP-binding protein	---,---	---|---
Cluster_216	0	0	0	0	0	0	1	0	0	rrf:F11_04925	41.4	99	58	0	325	423	347	445	5.4e-50	85.9	ko:K03587	ftsI	cell division protein FtsI (penicillin-binding protein 3)	path:map00550,path:map01501	Peptidoglycan biosynthesis|beta-Lactam resistance
Cluster_221	0	0	0	0	0	0	0	1	0	ljo:LJ1518	100	474	0	0	1	474	1	474	4.8e-288	992.3	ko:K08659	pepDA, pepDB	dipeptidase [EC:3.4.-.-]	---	---
Cluster_225	1	0	0	0	0	0	0	0	0	evi:Echvi_1833	40.5	158	94	0	87	244	101	258	6.8e-33	144.4	ko:K02527	kdtA, waaA	3-deoxy-D-manno-octulosonic-acid transferase [EC:2.4.99.12 2.4.99.13 2.4.99.14 2.4.99.15]	path:map00540,path:map01100	Lipopolysaccharide biosynthesis|Metabolic pathways
Cluster_228	0	1	0	0	0	0	0	0	0	cbz:Cbs_4342	55.3	152	68	0	1	152	131	282	1.6e-41	170.2	ko:K01990	ABC-2.A	ABC-2 type transport system ATP-binding protein	---	---
Cluster_231	0	0	0	0	0	0	1	0	0	ppn:Palpr_1736	46	139	75	0	4	142	97	235	2.3e-29	131.7	ko:K13963	SERPINB	serpin B	path:map05146	Amoebiasis
Cluster_234	0	1	0	0	0	0	0	0	0	sht:KO02_00750	56.9	174	75	0	3	176	21	194	2.2e-54	213.8	ko:K01495	GCH1, folE	GTP cyclohydrolase I [EC:3.5.4.16]	path:map00790,path:map01100	Folate biosynthesis|Metabolic pathways
Cluster_235	0	0	0	0	0	0	1	0	0	hac:Hac_0573	50	52	26	0	125	176	253	304	2.1e-08	60.8	ko:K00604	MTFMT, fmt	methionyl-tRNA formyltransferase [EC:2.1.2.9]	path:map00670,path:map00970	One carbon pool by folate|Aminoacyl-tRNA biosynthesis
Cluster_236	0	0	0	0	0	0	0	1	0	spi:MGAS10750_Spy0320	53.2	62	29	0	7	68	8	69	3.9e-13	75.9	ko:K07487	K07487	transposase	---	---
Cluster_239	1	0	0	0	0	0	0	0	0	stm:STM2302	36.2	69	44	0	47	115	39	107	8.7e-08	58.2	ko:K12962	arnE	undecaprenyl phosphate-alpha-L-ara4N flippase subunit ArnE	path:map01503	Cationic antimicrobial peptide (CAMP) resistance
Cluster_248	0	0	0	0	0	0	0	1	0	bprl:CL2_17060	50.9	57	28	0	257	313	265	321	1.3e-53	62.4	ko:K01443	nagA, AMDHD2	N-acetylglucosamine-6-phosphate deacetylase [EC:3.5.1.25]	path:map00520,path:map01130	Amino sugar and nucleotide sugar metabolism|Biosynthesis of antibiotics
Cluster_249	1	0	1	1	0	0	1	0	1	ert:EUR_21000	53.4	133	62	0	1	133	201	333	3.7e-35	149.1	ko:K02529	lacI, galR	LacI family transcriptional regulator	---	---
Cluster_257	0	0	0	0	0	0	0	1	0	gth:Geoth_0944	45.8	142	77	0	1	142	220	361	4.1e-63	123.6	ko:K07456	mutS2	DNA mismatch repair protein MutS2	path:map03430	Mismatch repair
Cluster_261	1	0	0	1	0	0	1	0	1	ain:Acin_0297	52.6	95	45	0	28	122	51	145	1.8e-21	103.6	ko:K01615	E4.1.1.70	glutaconyl-CoA decarboxylase [EC:4.1.1.70]	path:map00362,path:map00650,path:map01120	Benzoate degradation|Butanoate metabolism|Microbial metabolism in diverse environments
Cluster_264	0	0	0	0	0	0	0	1	0	mne:D174_22970	39.4	137	83	0	51	187	76	212	1.8e-21	105.1	ko:K07672	trcR	two-component system, OmpR family, response regulator TrcR	path:map02020	Two-component system
Cluster_266	0	0	0	0	0	0	0	1	0	lmn:LM5578_1853	43.6	110	62	0	489	598	480	589	6.6e-44	110.2	ko:K07317	K07317	adenine-specific DNA-methyltransferase [EC:2.1.1.72]	---	---
Cluster_270	0	0	0	0	1	0	0	0	0	pom:MED152_00355	49.5	93	47	0	1064	1156	60	152	1e-13	83.2	ko:K02014	TC.FEV.OM	iron complex outermembrane recepter protein	---	---
Cluster_272	1	1	1	1	1	1	1	1	0	ccz:CCALI_01607	45.8	24	13	0	405	428	356	379	1.1e-10	28.1	ko:K01684	dgoD	galactonate dehydratase [EC:4.2.1.6]	path:map00052,path:map01100,path:map01120	Galactose metabolism|Metabolic pathways|Microbial metabolism in diverse environments
Cluster_274	0	0	0	1	0	0	0	0	0	rbr:RBR_10580	59.7	154	62	0	5	158	4	157	2.1e-150	201.4	ko:K11928	putP	sodium/proline symporter	---	---
Cluster_275	0	0	0	0	0	0	0	1	0	bprs:CK3_34760	51.8	195	94	0	21	215	17	211	3.8e-57	223.4	ko:K00762	pyrE	orotate phosphoribosyltransferase [EC:2.4.2.10]	path:map00240,path:map01100	Pyrimidine metabolism|Metabolic pathways
Cluster_278	0	1	1	0	0	0	0	0	0	bth:BT_0457	57.7	196	83	0	455	650	452	647	2.4e-207	232.6	ko:K05970	SIAE	sialate O-acetylesterase [EC:3.1.1.53]	---	---
Cluster_280	0	0	0	0	0	0	0	1	0	asg:FB03_08840	60	35	14	0	86	120	500	534	2.6e-27	47.8	ko:K00965	galT, GALT	UDPglucose--hexose-1-phosphate uridylyltransferase [EC:2.7.7.12]	path:map00052,path:map00520,path:map01100,path:map04917	Galactose metabolism|Amino sugar and nucleotide sugar metabolism|Metabolic pathways|Prolactin signaling pathway
Cluster_282	0	0	0	1	0	0	0	0	0	ere:EUBREC_0911	34.6	81	53	0	296	376	274	354	3.2e-24	67	ko:K01448	E3.5.1.28B, amiA, amiB, amiC	N-acetylmuramoyl-L-alanine amidase [EC:3.5.1.28]	path:map01503	Cationic antimicrobial peptide (CAMP) resistance
Cluster_285	1	0	0	0	0	0	0	0	0	ajs:Ajs_2366	28.9	97	69	0	127	223	192	288	5.8e-07	57.4	ko:K07636	phoR	two-component system, OmpR family, phosphate regulon sensor histidine kinase PhoR [EC:2.7.13.3]	path:map02020	Two-component system
Cluster_286	0	1	1	0	0	0	0	0	0	paa:Paes_0086	47.5	118	62	0	3	120	168	285	6.6e-24	113.2	ko:K00986	E2.7.7.49	RNA-directed DNA polymerase [EC:2.7.7.49]	---	---
Cluster_289	0	0	0	0	0	0	1	0	0	bprl:CL2_25050	45.6	103	56	0	1	103	1	103	2.4e-18	93.2	ko:K02759	PTS-Cel-EIIA, celC	PTS system, cellobiose-specific IIA component [EC:2.7.1.69]	path:map02060	Phosphotransferase system (PTS)
Cluster_291	0	0	0	0	0	1	0	0	0	pdi:BDI_3093	62.1	256	97	0	133	388	129	384	8.6e-133	334	ko:K07444	ypsC	putative N6-adenine-specific DNA methylase [EC:2.1.1.-]	---	---
Cluster_296	0	0	0	0	0	1	0	0	0	rim:ROI_11800	80.1	487	97	0	1	487	1	487	5.8e-223	776.2	ko:K02056	ABC.SS.A	simple sugar transport system ATP-binding protein [EC:3.6.3.17]	---	---
Cluster_298	0	1	0	0	0	0	0	0	0	rob:CK5_15260	67.6	34	11	0	730	763	718	751	0	52.4	ko:K01681	ACO, acnA	aconitate hydratase [EC:4.2.1.3]	path:map00020,path:map00630,path:map00720,path:map01100,path:map01110,path:map01120,path:map01130,path:map01200,path:map01210,path:map01230	Citrate cycle (TCA cycle)|Glyoxylate and dicarboxylate metabolism|Carbon fixation pathways in prokaryotes|Metabolic pathways|Biosynthesis of secondary metabolites|Microbial metabolism in diverse environments|Biosynthesis of antibiotics|Carbon metabolism|2-Oxocarboxylic acid metabolism|Biosynthesis of amino acids
Cluster_300	0	0	0	0	0	0	0	1	0	fpa:FPR_18060	54.1	74	34	0	1	74	1	74	3e-13	76.3	ko:K06405	spoVAC	stage V sporulation protein AC	---	---
Cluster_302	0	0	0	0	0	0	1	0	1	pgi:PG0064	58.3	264	110	0	765	1028	761	1024	0	312	ko:K07787	cusA, silA	Cu(I)/Ag(I) efflux system membrane protein CusA/SilA	path:map02020	Two-component system
Cluster_304	0	0	0	0	0	0	1	0	0	aso:SFBmNL_00725	37.6	149	93	0	160	308	154	302	2.8e-36	116.7	ko:K10440	rbsC	ribose transport system permease protein	path:map02010	ABC transporters
Cluster_306	0	0	0	0	0	1	0	0	0	prw:PsycPRwf_0147	41.2	34	20	0	209	242	197	230	3.9e-07	32	ko:K03218	rlmB	23S rRNA (guanosine2251-2'-O)-methyltransferase [EC:2.1.1.185]	---	---
Cluster_308	0	0	0	0	1	0	0	0	0	cad:Curi_c05080	51.6	159	77	0	450	608	547	705	7.6e-100	164.1	ko:K18348	vanT	serine/alanine racemase [EC:5.1.1.18 5.1.1.1]	path:map01502,path:map02020	Vancomycin resistance|Two-component system
Cluster_309	0	0	0	0	0	0	0	1	0	tpi:TREPR_2778	55.8	86	38	0	1	86	1	86	3.7e-19	95.9	ko:K09803	K09803	uncharacterized protein	---	---
Cluster_310	1	0	0	0	0	0	0	0	0	thx:Thet_0830	45.9	109	59	0	1	109	90	198	2.1e-33	110.5	ko:K07258	dacC, dacA, dacD	D-alanyl-D-alanine carboxypeptidase (penicillin-binding protein 5/6) [EC:3.4.16.4]	path:map00550,path:map01100	Peptidoglycan biosynthesis|Metabolic pathways
Cluster_314	0	0	0	0	0	0	0	1	0	cth:Cthe_0777	59.7	124	50	0	1	124	519	642	3.7e-35	149.1	ko:K03555	mutS	DNA mismatch repair protein MutS	path:map03430	Mismatch repair
Cluster_321	0	0	0	0	0	0	0	1	0	npu:Npun_F0753	40.2	92	55	0	40	131	23	114	7.2e-12	72.4	ko:K00598	tam	trans-aconitate 2-methyltransferase [EC:2.1.1.144]	---	---
Cluster_323	1	1	1	0	0	0	1	0	1	afd:Alfi_1650	71.6	211	60	0	1	211	28	238	4.4e-82	306.2	ko:K03177	truB, PUS4, TRUB1	tRNA pseudouridine55 synthase [EC:5.4.99.25]	---	---
Cluster_324	0	0	1	1	0	0	0	0	0	shg:Sph21_0424	45.5	44	24	0	12	55	2	45	8e-06	51.6	ko:K03100	lepB	signal peptidase I [EC:3.4.21.89]	path:map03060	Protein export
Cluster_334	1	0	0	0	0	0	0	0	0	bdo:EL88_21530	94.4	622	35	0	1	622	1	622	0	1159.8	ko:K03572	mutL	DNA mismatch repair protein MutL	path:map03430	Mismatch repair
Cluster_335	0	0	0	0	0	1	0	0	0	rch:RUM_20620	77.9	68	15	0	52	119	35	102	3.7e-27	122.5	ko:K02030	ABC.PA.S	polar amino acid transport system substrate-binding protein	---	---
Cluster_336	0	0	0	0	0	0	0	1	0	cst:CLOST_0824	69.9	136	41	0	4	139	459	594	1.4e-47	190.3	ko:K03169	topB	DNA topoisomerase III [EC:5.99.1.2]	---	---
Cluster_338	0	0	0	0	0	0	1	0	0	ert:EUR_15870	75.9	593	143	0	501	1093	344	936	2.9e-267	899.4	ko:K02519	infB, MTIF2	translation initiation factor IF-2	---	---
Cluster_340	0	0	0	0	0	0	0	1	0	efu:HMPREF0351_11664	79.3	261	54	0	1	261	1	261	2.5e-118	427.2	ko:K00034	gdh	glucose 1-dehydrogenase [EC:1.1.1.47]	path:map00030,path:map01120,path:map01200	Pentose phosphate pathway|Microbial metabolism in diverse environments|Carbon metabolism
Cluster_344	0	0	0	0	0	0	0	1	0	ddn:DND132_1053	41.6	291	170	0	5	295	10	300	1.4e-67	258.8	ko:K05786	rarD	chloramphenicol-sensitive protein RarD	---	---
Cluster_349	0	0	0	0	0	0	1	0	0	lfi:LFML04_1412	43.3	67	38	0	161	227	223	289	1.3e-09	65.9	ko:K04763	xerD	integrase/recombinase XerD	---	---
Cluster_350	0	0	0	0	1	0	0	0	0	plv:ERIC2_c09060	56.9	255	110	0	1	255	1	255	2.1e-81	304.7	ko:K01990	ABC-2.A	ABC-2 type transport system ATP-binding protein	---	---
Cluster_351	0	0	0	0	0	0	0	1	0	ere:EUBREC_1011	69.2	39	12	0	1	39	1	39	1.1e-190	65.9	ko:K06871	K06871	uncharacterized protein	---	---
Cluster_352	1	1	1	0	0	0	1	0	1	rix:RO1_02610	88.4	465	54	0	19	483	1	465	4.9e-240	832.8	ko:K03043	rpoB	DNA-directed RNA polymerase subunit beta [EC:2.7.7.6]	path:map00230,path:map00240,path:map01100,path:map03020	Purine metabolism|Pyrimidine metabolism|Metabolic pathways|RNA polymerase
Cluster_355	1	0	1	1	0	0	0	0	0	pru:PRU_1193	68.8	176	55	0	1	176	3	178	2.2e-63	243.4	ko:K02113	ATPF1D, atpH	F-type H+-transporting ATPase subunit delta	path:map00190,path:map00195,path:map01100	Oxidative phosphorylation|Photosynthesis|Metabolic pathways
Cluster_357	1	1	1	1	0	0	0	0	0	fpr:FP2_06500	53.8	80	37	0	4	83	6	85	6e-22	105.1	ko:K07473	dinJ	DNA-damage-inducible protein J	---	---
Cluster_358	0	0	0	0	0	0	1	1	0	pmz:HMPREF0659_A5660	81	116	22	0	1	116	1	116	2.1e-51	203	ko:K00330	nuoA	NADH-quinone oxidoreductase subunit A [EC:1.6.5.3]	path:map00190,path:map01100	Oxidative phosphorylation|Metabolic pathways
Cluster_361	0	1	0	0	0	0	0	0	0	bcq:BCQ_2815	63.5	115	42	0	112	226	280	394	2.6e-38	161	ko:K14415	RTCB, rtcB	tRNA-splicing ligase RtcB [EC:6.5.1.3]	---	---
Cluster_363	0	0	0	0	0	0	1	0	0	bprl:CL2_14320	75	136	34	0	14	149	247	382	9e-175	211.1	ko:K07452	mcrB	5-methylcytosine-specific restriction enzyme B [EC:3.1.21.-]	---	---
Cluster_365	1	0	0	0	0	0	0	0	0	paj:PAJ_1405	62.2	45	17	0	1	45	18	62	8.5e-08	58.2	ko:K15583	oppD	oligopeptide transport system ATP-binding protein	path:map01501,path:map02010	beta-Lactam resistance|ABC transporters
Cluster_378	1	1	1	1	1	0	0	0	0	rbc:BN938_0184	83.4	367	61	0	1	367	1	367	6.9e-177	622.5	ko:K06942	K06942	uncharacterized protein	---	---
Cluster_385	0	0	0	0	0	0	0	1	0	ehr:EHR_13490	100	402	0	0	1	402	1	402	6.8e-229	795.4	ko:K00974	cca	tRNA nucleotidyltransferase (CCA-adding enzyme) [EC:2.7.7.72 3.1.3.- 3.1.4.-]	path:map03013	RNA transport
Cluster_388	0	0	0	0	1	0	0	0	0	rho:RHOM_07420	77.4	177	40	0	1	177	1	177	3.2e-78	292.7	ko:K03700	recU	recombination protein U	---	---
Cluster_390	0	0	0	0	1	0	0	0	0	cpr:CPR_2302	74.5	145	37	0	1	145	1	145	2.2e-59	229.6	ko:K01770	ispF	2-C-methyl-D-erythritol 2,4-cyclodiphosphate synthase [EC:4.6.1.12]	path:map00900,path:map01100,path:map01110,path:map01130	Terpenoid backbone biosynthesis|Metabolic pathways|Biosynthesis of secondary metabolites|Biosynthesis of antibiotics
Cluster_398	1	1	0	0	0	0	0	1	0	dji:CH75_12785	48.9	94	48	0	30	123	43	136	1.6e-19	97.1	ko:K18700	flK	fluoroacetyl-CoA thioesterase [EC:3.1.2.29]	---	---
Cluster_399	0	0	0	0	0	0	0	1	0	cpi:Cpin_4750	78.8	378	80	0	2	379	4	381	1.4e-167	591.7	ko:K01791	wecB	UDP-N-acetylglucosamine 2-epimerase (non-hydrolysing) [EC:5.1.3.14]	path:map00520,path:map01100	Amino sugar and nucleotide sugar metabolism|Metabolic pathways
Cluster_405	0	0	0	0	0	0	0	1	0	pdi:BDI_0801	74.7	285	72	0	1	285	9	293	1.3e-121	438.3	ko:K01714	dapA	4-hydroxy-tetrahydrodipicolinate synthase [EC:4.3.3.7]	path:map00261,path:map00300,path:map01100,path:map01110,path:map01120,path:map01130,path:map01230	Monobactam biosynthesis|Lysine biosynthesis|Metabolic pathways|Biosynthesis of secondary metabolites|Microbial metabolism in diverse environments|Biosynthesis of antibiotics|Biosynthesis of amino acids
Cluster_409	0	0	0	0	0	0	1	0	0	cdf:CD630_21170	58.7	75	31	0	2	76	226	300	8.2e-19	94.7	ko:K00384	trxB	thioredoxin reductase (NADPH) [EC:1.8.1.9]	path:map00240,path:map00450	Pyrimidine metabolism|Selenocompound metabolism
Cluster_411	0	0	0	0	0	0	1	0	0	rob:CK5_15140	80.5	246	48	0	5	250	7	252	2.7e-111	403.7	ko:K02036	pstB	phosphate transport system ATP-binding protein [EC:3.6.3.27]	path:map02010	ABC transporters
Cluster_412	0	0	0	0	0	0	0	1	0	bsx:C663_1907	63.8	127	46	0	18	144	670	796	6.5e-42	172.2	ko:K00265	gltB	glutamate synthase (NADPH/NADH) large chain [EC:1.4.1.13 1.4.1.14]	path:map00250,path:map00910,path:map01100,path:map01110,path:map01120,path:map01130,path:map01230	Alanine, aspartate and glutamate metabolism|Nitrogen metabolism|Metabolic pathways|Biosynthesis of secondary metabolites|Microbial metabolism in diverse environments|Biosynthesis of antibiotics|Biosynthesis of amino acids
Cluster_415	0	0	0	0	0	0	0	1	0	tae:TepiRe1_1537	33.3	72	48	0	4	75	3	74	1.6e-175	52.4	ko:K01537	E3.6.3.8	Ca2+-transporting ATPase [EC:3.6.3.8]	---	---
Cluster_422	1	0	0	0	0	0	0	0	0	bvs:BARVI_10985	38.8	49	30	0	672	720	677	725	0	48.1	ko:K07277	SAM50, TOB55, bamA	outer membrane protein insertion porin family	---	---
Cluster_423	1	0	0	0	0	0	0	0	0	doi:FH5T_21805	46.7	195	104	0	1	195	1	195	6.8e-99	177.9	ko:K00346	nqrA	Na+-transporting NADH:ubiquinone oxidoreductase subunit A [EC:1.6.5.-]	---	---
Cluster_425	0	0	0	0	0	0	0	1	0	bco:Bcell_4267	32.5	80	54	0	24	103	19	98	3.4e-06	56.2	ko:K06400	spoIVCA	site-specific DNA recombinase	---	---
Cluster_427	0	0	0	0	0	1	0	0	0	coo:CCU_21770	74.4	90	23	0	1	90	1	90	4.7e-30	132.1	ko:K03530	hupB	DNA-binding protein HU-beta	---	---
Cluster_430	0	0	0	0	0	1	0	0	0	rho:RHOM_04975	71.3	94	27	0	1	94	126	219	1.2e-33	144.1	ko:K03687	GRPE	molecular chaperone GrpE	---	---
Cluster_431	0	0	0	0	0	0	0	1	0	cct:CC1_12330	35.5	93	60	0	47	139	57	149	9.8e-14	79.3	ko:K19225	gluP	rhomboid protease GluP [EC:3.4.21.105]	---	---
Cluster_433	1	0	0	1	0	0	0	0	0	euc:EC1_15710	67.1	79	26	0	1	79	1	79	6.7e-96	120.2	ko:K06153	bacA	undecaprenyl-diphosphatase [EC:3.6.1.27]	path:map00550	Peptidoglycan biosynthesis
Cluster_434	1	1	1	0	0	0	0	0	0	tfo:BFO_0659	35.8	162	104	0	1	162	1	162	2.6e-25	116.7	ko:K02109	ATPF0B, atpF	F-type H+-transporting ATPase subunit b	path:map00190,path:map00195,path:map01100	Oxidative phosphorylation|Photosynthesis|Metabolic pathways
Cluster_442	0	0	0	1	0	0	0	0	0	bvs:BARVI_11125	71.9	32	9	0	5	36	3	34	4.3e-143	55.5	ko:K01867	WARS, trpS	tryptophanyl-tRNA synthetase [EC:6.1.1.2]	path:map00970	Aminoacyl-tRNA biosynthesis
Cluster_444	0	1	1	0	0	0	0	0	0	pgt:PGTDC60_0267	65.9	82	28	0	3	84	69	150	1.7e-24	113.6	ko:K07560	dtd, DTD1	D-tyrosyl-tRNA(Tyr) deacylase [EC:3.1.-.-]	---	---
Cluster_445	0	0	0	0	1	0	0	1	0	ctc:CTC00641	39.4	180	109	0	1	180	1	180	8.8e-33	143.7	ko:K07726	K07726	putative transcriptional regulator	---	---
Cluster_451	0	0	0	0	0	0	0	1	0	rho:RHOM_14555	84.9	179	27	0	1	179	1	179	5.8e-83	308.5	ko:K02931	RP-L5, MRPL5, rplE	large subunit ribosomal protein L5	path:map03010	Ribosome
Cluster_453	0	0	0	0	0	0	1	0	1	lsl:LSL_1345	81.3	487	91	0	1	487	1	487	2.1e-230	800.8	ko:K02433	gatA, QRSL1	aspartyl-tRNA(Asn)/glutamyl-tRNA(Gln) amidotransferase subunit A [EC:6.3.5.6 6.3.5.7]	path:map00970,path:map01100	Aminoacyl-tRNA biosynthesis|Metabolic pathways
Cluster_458	1	1	1	0	0	0	0	0	0	rca:Rcas_3769	44.7	141	78	0	4	144	5	145	6e-26	120.2	ko:K06966	K06966	uncharacterized protein	---	---
Cluster_460	0	0	0	0	0	0	0	0	1	faa:HMPREF0389_00026	70.4	223	66	0	1	223	173	395	9.2e-86	318.5	ko:K03596	lepA	GTP-binding protein LepA	path:map05134	Legionellosis
Cluster_463	0	1	0	1	0	0	1	1	0	bvs:BARVI_03230	64.4	233	83	0	1	233	63	295	3.8e-85	316.6	ko:K00847	E2.7.1.4, scrK	fructokinase [EC:2.7.1.4]	path:map00051,path:map00500,path:map00520,path:map01100	Fructose and mannose metabolism|Starch and sucrose metabolism|Amino sugar and nucleotide sugar metabolism|Metabolic pathways
Cluster_465	0	0	0	0	1	0	0	0	0	llw:kw2_1481	92.3	130	10	0	1	130	269	398	3.2e-63	242.3	ko:K01154	hsdS	type I restriction enzyme, S subunit [EC:3.1.21.3]	---	---
Cluster_466	0	0	0	1	0	0	0	0	0	oho:Oweho_3430	63.3	90	33	0	1	90	1	90	2.7e-27	124.4	ko:K11741	sugE	quaternary ammonium compound-resistance protein SugE	---	---
Cluster_468	0	1	0	0	1	0	1	0	0	cls:CXIVA_25800	67.8	118	38	0	193	310	92	209	3.7e-40	167.9	ko:K03574	mutT, NUDT15, MTH2	8-oxo-dGTP diphosphatase [EC:3.6.1.55]	---	---
Cluster_471	1	0	0	0	0	0	0	0	0	bvu:BVU_1173	70	350	105	0	1	350	1	350	2.2e-148	527.7	ko:K07568	queA	S-adenosylmethionine:tRNA ribosyltransferase-isomerase [EC:2.4.99.17]	---	---
Cluster_472	0	0	0	0	0	0	0	1	0	ert:EUR_19690	70.9	134	39	0	66	199	60	193	9.4e-55	194.5	ko:K02428	rdgB	XTP/dITP diphosphohydrolase [EC:3.6.1.66]	path:map00230	Purine metabolism
Cluster_475	0	0	0	0	0	0	1	0	0	efe:EFER_2799	54.7	53	24	0	124	176	172	224	5.7e-09	63.2	ko:K07497	K07497	putative transposase	---	---
Cluster_477	0	1	0	0	0	0	0	0	0	rch:RUM_01170	47.8	182	95	0	34	215	37	218	4e-44	180.6	ko:K00796	folP	dihydropteroate synthase [EC:2.5.1.15]	path:map00790,path:map01100	Folate biosynthesis|Metabolic pathways
Cluster_478	0	1	0	0	0	0	0	0	0	bfr:BF0873	54.3	92	42	0	549	640	538	629	1.7e-223	109	ko:K01662	dxs	1-deoxy-D-xylulose-5-phosphate synthase [EC:2.2.1.7]	path:map00730,path:map00900,path:map01100,path:map01110,path:map01130	Thiamine metabolism|Terpenoid backbone biosynthesis|Metabolic pathways|Biosynthesis of secondary metabolites|Biosynthesis of antibiotics
Cluster_481	1	0	0	0	0	0	0	0	0	psn:Pedsa_2301	65.7	35	12	0	63	97	56	90	1.8e-23	55.1	ko:K13002	wbyL	glycosyltransferase [EC:2.4.1.-]	---	---
Cluster_482	0	0	0	0	0	0	1	0	0	rob:CK5_30760	57.1	35	15	0	1	35	2	36	5e-35	47.4	ko:K02226	cobC2, cobC, phpB	alpha-ribazole phosphatase [EC:3.1.3.73]	path:map00860,path:map01100	Porphyrin and chlorophyll metabolism|Metabolic pathways
Cluster_484	0	1	0	1	0	0	0	0	0	bfs:BF9343_3052	87.3	331	42	0	1	331	1	331	5.6e-167	589.3	ko:K01624	FBA, fbaA	fructose-bisphosphate aldolase, class II [EC:4.1.2.13]	path:map00010,path:map00030,path:map00051,path:map00680,path:map00710,path:map01100,path:map01110,path:map01120,path:map01130,path:map01200,path:map01230	Glycolysis / Gluconeogenesis|Pentose phosphate pathway|Fructose and mannose metabolism|Methane metabolism|Carbon fixation in photosynthetic organisms|Metabolic pathways|Biosynthesis of secondary metabolites|Microbial metabolism in diverse environments|Biosynthesis of antibiotics|Carbon metabolism|Biosynthesis of amino acids
Cluster_486	0	0	0	0	0	0	0	1	0	cml:BN424_293	54.3	70	32	0	22	91	1	70	1.2e-14	80.9	ko:K18926	lmrB	MFS transporter, DHA2 family, lincomycin resistance protein	---	---
Cluster_489	0	0	0	0	0	0	0	0	1	cct:CC1_14860	52.2	291	139	0	4	294	124	414	2.4e-85	318.5	ko:K07814	K07814	putative two-component system response regulator	---	---
Cluster_499	0	0	0	0	0	0	0	1	0	rho:RHOM_12405	66.8	196	65	0	2	197	96	291	1.4e-68	261.2	ko:K18672	dacA	diadenylate cyclase [EC:2.7.7.85]	---	---
Cluster_500	1	0	0	0	0	0	0	0	0	pdi:BDI_3698	62	245	93	0	1	245	1	245	4.6e-82	306.6	ko:K00806	uppS	undecaprenyl diphosphate synthase [EC:2.5.1.31]	path:map00900,path:map01110	Terpenoid backbone biosynthesis|Biosynthesis of secondary metabolites
Cluster_501	0	1	0	0	0	0	0	0	0	pgi:PG0064	76.1	234	56	0	702	935	781	1014	0	343.2	ko:K07787	cusA, silA	Cu(I)/Ag(I) efflux system membrane protein CusA/SilA	path:map02020	Two-component system
Cluster_505	0	0	0	0	0	0	1	0	0	bxy:BXY_30150	36.5	159	101	0	22	180	97	255	1.5e-55	132.9	ko:K01992	ABC-2.P	ABC-2 type transport system permease protein	---	---
Cluster_506	0	0	1	0	0	0	0	0	0	eel:EUBELI_00602	51.4	140	68	0	2	141	145	284	1.9e-31	139.4	ko:K07053	K07053	uncharacterized protein	---	---
Cluster_508	0	0	1	0	1	0	0	0	0	dds:Ddes_2352	46.3	123	66	0	102	224	90	212	2.6e-27	124.4	ko:K00986	E2.7.7.49	RNA-directed DNA polymerase [EC:2.7.7.49]	---	---
Cluster_511	0	0	0	0	0	0	1	0	0	cle:Clole_2082	57.8	185	78	0	1	185	174	358	2.7e-57	223.4	ko:K00831	serC, PSAT1	phosphoserine aminotransferase [EC:2.6.1.52]	path:map00260,path:map00680,path:map00750,path:map01100,path:map01120,path:map01130,path:map01200,path:map01230	Glycine, serine and threonine metabolism|Methane metabolism|Vitamin B6 metabolism|Metabolic pathways|Microbial metabolism in diverse environments|Biosynthesis of antibiotics|Carbon metabolism|Biosynthesis of amino acids
Cluster_512	0	0	0	0	1	0	0	0	0	bprs:CK3_29290	72.8	103	28	0	13	115	4	106	1.3e-37	157.1	ko:K03218	rlmB	23S rRNA (guanosine2251-2'-O)-methyltransferase [EC:2.1.1.185]	---	---
Cluster_517	0	0	0	0	0	0	0	1	0	rho:RHOM_08515	58.6	116	48	0	1	116	1	116	4.3e-37	156	ko:K09748	rimP	ribosome maturation factor RimP	---	---
Cluster_519	0	0	0	0	0	1	0	0	0	bprl:CL2_04560	62.2	111	42	0	35	145	4	114	1.8e-152	147.9	ko:K03215	rumA	23S rRNA (uracil1939-C5)-methyltransferase [EC:2.1.1.190]	---	---
Cluster_521	0	0	0	0	1	0	0	0	0	elm:ELI_3392	37	165	104	0	1	165	1	165	7.9e-30	132.5	ko:K02004	ABC.CD.P	putative ABC transport system permease protein	---	---
Cluster_524	0	0	0	0	0	0	0	0	1	pmz:HMPREF0659_A5328	88	100	12	0	1	100	1	100	2.2e-43	176.4	ko:K02954	RP-S14, MRPS14, rpsN	small subunit ribosomal protein S14	path:map03010	Ribosome
Cluster_531	0	0	1	1	0	0	0	0	0	bfs:BF9343_4002	69.2	185	57	0	1	185	1	185	1.9e-72	273.9	ko:K00633	lacA	galactoside O-acetyltransferase [EC:2.3.1.18]	---	---
Cluster_536	1	0	0	0	0	0	0	0	0	afd:Alfi_1683	89.1	55	6	0	2	56	346	400	1.6e-22	107.1	ko:K01940	argG, ASS1	argininosuccinate synthase [EC:6.3.4.5]	path:map00220,path:map00250,path:map01100,path:map01110,path:map01130,path:map01230	Arginine biosynthesis|Alanine, aspartate and glutamate metabolism|Metabolic pathways|Biosynthesis of secondary metabolites|Biosynthesis of antibiotics|Biosynthesis of amino acids
Cluster_538	1	0	0	0	0	0	0	0	0	bsus:Q433_19460	41.1	73	43	0	3	75	6	78	1.4e-10	67.4	ko:K16698	tuaG	teichuronic acid biosynthesis glycosyltransferase TuaG [EC:2.4.-.-]	---	---
Cluster_541	0	0	0	0	0	0	0	1	0	lsl:LSL_1486	53.7	41	19	0	32	72	33	73	2.9e-06	53.9	ko:K01181	E3.2.1.8, xynA	endo-1,4-beta-xylanase [EC:3.2.1.8]	---	---
Cluster_559	0	1	0	0	0	0	0	0	0	bfg:BF638R_3828	76.5	255	60	0	1	255	53	307	2.3e-105	384	ko:K00024	mdh	malate dehydrogenase [EC:1.1.1.37]	path:map00020,path:map00270,path:map00620,path:map00630,path:map00680,path:map00710,path:map00720,path:map01100,path:map01110,path:map01120,path:map01130,path:map01200	Citrate cycle (TCA cycle)|Cysteine and methionine metabolism|Pyruvate metabolism|Glyoxylate and dicarboxylate metabolism|Methane metabolism|Carbon fixation in photosynthetic organisms|Carbon fixation pathways in prokaryotes|Metabolic pathways|Biosynthesis of secondary metabolites|Microbial metabolism in diverse environments|Biosynthesis of antibiotics|Carbon metabolism
Cluster_563	0	0	0	0	0	0	0	1	0	toc:Toce_2030	47.3	184	97	0	2	185	3	186	5e-83	180.3	ko:K00162	PDHB, pdhB	pyruvate dehydrogenase E1 component beta subunit [EC:1.2.4.1]	path:map00010,path:map00020,path:map00620,path:map01100,path:map01110,path:map01120,path:map01130,path:map01200,path:map04066,path:map04922,path:map05230	Glycolysis / Gluconeogenesis|Citrate cycle (TCA cycle)|Pyruvate metabolism|Metabolic pathways|Biosynthesis of secondary metabolites|Microbial metabolism in diverse environments|Biosynthesis of antibiotics|Carbon metabolism|HIF-1 signaling pathway|Glucagon signaling pathway|Central carbon metabolism in cancer
Cluster_564	1	0	0	0	1	1	0	0	1	cct:CC1_12410	77.2	447	102	0	2	448	3	449	1.7e-202	708	ko:K01810	GPI, pgi	glucose-6-phosphate isomerase [EC:5.3.1.9]	path:map00010,path:map00030,path:map00500,path:map00520,path:map01100,path:map01110,path:map01120,path:map01130,path:map01200	Glycolysis / Gluconeogenesis|Pentose phosphate pathway|Starch and sucrose metabolism|Amino sugar and nucleotide sugar metabolism|Metabolic pathways|Biosynthesis of secondary metabolites|Microbial metabolism in diverse environments|Biosynthesis of antibiotics|Carbon metabolism
Cluster_569	0	0	0	0	0	0	0	1	0	ctet:BN906_01989	34.7	236	154	0	296	531	273	508	2.9e-38	162.9	ko:K07718	yesM	two-component system, sensor histidine kinase YesM [EC:2.7.13.3]	path:map02020	Two-component system
Cluster_571	0	0	0	0	0	0	1	0	0	ova:OBV_46210	62	50	19	0	7	56	5	54	1.3e-43	65.1	ko:K03497	parB, spo0J	chromosome partitioning protein, ParB family	---	---
Cluster_572	0	0	0	0	0	0	0	1	0	tts:Ththe16_2258	62.3	53	20	0	5	57	289	341	1.8e-10	67	ko:K10188	lacE, araN	lactose/L-arabinose transport system substrate-binding protein	path:map02010	ABC transporters
Cluster_573	0	1	0	0	0	0	0	0	0	sxl:SXYLSMQ121_0996	58.9	73	30	0	155	227	153	225	1.7e-49	91.7	ko:K07533	prsA	foldase protein PrsA [EC:5.2.1.8]	---	---
Cluster_578	0	0	0	0	0	0	1	0	0	rix:RO1_36730	74.4	414	106	0	9	422	1	414	1.9e-184	647.9	ko:K00975	glgC	glucose-1-phosphate adenylyltransferase [EC:2.7.7.27]	path:map00500,path:map00520,path:map01100,path:map01110	Starch and sucrose metabolism|Amino sugar and nucleotide sugar metabolism|Metabolic pathways|Biosynthesis of secondary metabolites
Cluster_580	0	0	0	0	1	1	0	1	0	pmw:B2K_12575	52.1	48	23	0	250	297	251	298	1.7e-42	63.5	ko:K17320	lplC	putative aldouronate transport system permease protein	path:map02010	ABC transporters
Cluster_581	0	0	0	0	0	0	0	1	0	rga:RGR602_PC00520	50.5	283	140	0	47	329	27	309	1.6e-84	315.5	ko:K02025	ABC.MS.P	multiple sugar transport system permease protein	---	---
Cluster_584	0	0	1	0	0	0	0	0	0	lga:LGAS_1673	96.8	190	6	0	1	190	1	190	5.5e-101	368.6	ko:K02356	efp	elongation factor P	---	---
Cluster_585	0	0	0	0	0	0	0	0	1	bfs:BF9343_3443	86.8	288	38	0	1	288	1	288	3e-139	496.9	ko:K03527	ispH, lytB	4-hydroxy-3-methylbut-2-enyl diphosphate reductase [EC:1.17.1.2]	path:map00900,path:map01100,path:map01110,path:map01130	Terpenoid backbone biosynthesis|Metabolic pathways|Biosynthesis of secondary metabolites|Biosynthesis of antibiotics
Cluster_586	0	1	0	1	0	0	1	1	0	thl:TEH_20140	57.5	146	62	0	2	147	3	148	2.4e-46	186.4	ko:K03711	fur	Fur family transcriptional regulator, ferric uptake regulator	---	---
Cluster_588	0	0	0	0	0	0	1	0	0	rto:RTO_07040	69.5	95	29	0	365	459	364	458	9.3e-167	139	ko:K01647	CS, gltA	citrate synthase [EC:2.3.3.1]	path:map00020,path:map00630,path:map01100,path:map01110,path:map01120,path:map01130,path:map01200,path:map01210,path:map01230	Citrate cycle (TCA cycle)|Glyoxylate and dicarboxylate metabolism|Metabolic pathways|Biosynthesis of secondary metabolites|Microbial metabolism in diverse environments|Biosynthesis of antibiotics|Carbon metabolism|2-Oxocarboxylic acid metabolism|Biosynthesis of amino acids
Cluster_590	0	0	0	0	0	0	0	1	0	bfs:BF9343_4079	80.8	266	51	0	2	267	3	268	1.2e-126	454.9	ko:K01092	E3.1.3.25, IMPA, suhB	myo-inositol-1(or 4)-monophosphatase [EC:3.1.3.25]	path:map00521,path:map00562,path:map01100,path:map04070	Streptomycin biosynthesis|Inositol phosphate metabolism|Metabolic pathways|Phosphatidylinositol signaling system
Cluster_591	0	0	0	0	0	0	0	1	0	ert:EUR_13620	66.5	167	56	0	6	172	6	172	2.9e-86	234.2	ko:K02405	fliA	RNA polymerase sigma factor for flagellar operon FliA	path:map02020,path:map05111	Two-component system|Vibrio cholerae pathogenic cycle
Cluster_592	0	0	0	0	0	1	0	0	0	axl:AXY_09380	38.4	86	53	0	230	315	213	298	2.2e-11	72.4	ko:K07636	phoR	two-component system, OmpR family, phosphate regulon sensor histidine kinase PhoR [EC:2.7.13.3]	path:map02020	Two-component system
Cluster_598	1	0	1	1	0	0	1	0	1	tfo:BFO_2981	66.7	18	6	0	22	39	12	29	1.4e-28	31.6	ko:K08884	K08884	serine/threonine protein kinase, bacterial [EC:2.7.11.1]	---	---
Cluster_599	1	0	0	0	0	0	0	0	0	bfg:BF638R_2320	81.4	306	57	0	26	331	3	308	8.8e-147	522.3	ko:K00609	pyrB, PYR2	aspartate carbamoyltransferase catalytic subunit [EC:2.1.3.2]	path:map00240,path:map00250,path:map01100	Pyrimidine metabolism|Alanine, aspartate and glutamate metabolism|Metabolic pathways
Cluster_600	0	1	1	0	0	0	0	0	0	bvs:BARVI_03335	59.1	181	74	0	3	183	10	190	5e-57	222.6	ko:K01495	GCH1, folE	GTP cyclohydrolase I [EC:3.5.4.16]	path:map00790,path:map01100	Folate biosynthesis|Metabolic pathways
Cluster_601	0	0	1	0	0	0	0	0	0	bfi:CIY_05430	81.3	289	54	0	1	289	444	732	2.9e-142	506.9	ko:K00702	E2.4.1.20	cellobiose phosphorylase [EC:2.4.1.20]	path:map00500	Starch and sucrose metabolism
Cluster_602	0	0	0	0	0	0	0	0	1	bhl:Bache_3075	56.4	149	65	0	434	582	292	440	1.7e-155	175.3	ko:K16211	malY, malT	maltose/moltooligosaccharide transporter	---	---
Cluster_604	1	1	1	1	0	0	0	0	0	pro:HMPREF0669_00052	60.3	370	147	0	30	399	29	398	9.4e-130	466.1	ko:K03585	acrA, mexA, adeI, smeD, mtrC, cmeA	membrane fusion protein, multidrug efflux system	path:map01501,path:map01503	beta-Lactam resistance|Cationic antimicrobial peptide (CAMP) resistance
Cluster_606	0	0	0	0	0	1	0	0	0	cle:Clole_1001	66.7	27	9	0	455	481	435	461	1.3e-92	42.7	ko:K19294	algI	alginate O-acetyltransferase complex protein AlgI	---	---
Cluster_608	0	0	0	0	0	0	0	0	1	dca:Desca_0526	45.2	93	51	0	231	323	302	394	2.8e-42	90.1	ko:K01950	E6.3.5.1, NADSYN1, QNS1, nadE	NAD+ synthase (glutamine-hydrolysing) [EC:6.3.5.1]	path:map00760,path:map01100	Nicotinate and nicotinamide metabolism|Metabolic pathways
Cluster_611	0	0	0	1	0	1	0	0	0	bprs:CK3_31320	73.1	197	53	0	1	197	1	197	3e-80	300.1	ko:K03978	engB	GTP-binding protein	---	---
Cluster_614	0	1	0	0	0	0	0	0	0	ppo:PPM_2999	41	61	36	0	172	232	236	296	1.5e-07	58.9	ko:K04763	xerD	integrase/recombinase XerD	---	---
Cluster_615	0	0	1	0	0	0	0	0	0	cpf:CPF_1154	57.4	242	103	0	3	244	8	249	5.5e-72	273.1	ko:K00076	hdhA	7-alpha-hydroxysteroid dehydrogenase [EC:1.1.1.159]	---	---
Cluster_616	0	0	0	0	0	0	0	0	1	coo:CCU_08260	94	134	8	0	1	134	151	284	1.7e-64	246.5	ko:K03497	parB, spo0J	chromosome partitioning protein, ParB family	---	---
Cluster_619	0	0	0	0	0	0	1	0	0	pru:PRU_0116	66.3	261	88	0	1	261	1	261	3.5e-99	363.6	ko:K02564	nagB, GNPDA	glucosamine-6-phosphate deaminase [EC:3.5.99.6]	path:map00520,path:map01100	Amino sugar and nucleotide sugar metabolism|Metabolic pathways
Cluster_629	0	0	0	0	0	0	0	0	1	rho:RHOM_08180	77	191	44	0	1	191	97	287	5.6e-85	315.5	ko:K10194	togN	oligogalacturonide transport system permease protein	path:map02010	ABC transporters
Cluster_633	0	0	0	0	0	1	0	0	0	elm:ELI_2742	47.6	63	33	0	237	299	268	330	1.3e-46	69.3	ko:K11991	tadA	tRNA(adenine34) deaminase [EC:3.5.4.33]	---	---
Cluster_637	1	0	0	0	0	0	0	0	0	bprs:CK3_04040	69.2	146	45	0	1	146	421	566	1.6e-65	221.1	ko:K00700	glgB	1,4-alpha-glucan branching enzyme [EC:2.4.1.18]	path:map00500,path:map01100,path:map01110	Starch and sucrose metabolism|Metabolic pathways|Biosynthesis of secondary metabolites
Cluster_638	0	0	0	0	1	0	0	0	0	lrm:LRC_12180	48.5	136	70	0	351	486	360	495	2.7e-156	141.4	ko:K08884	K08884	serine/threonine protein kinase, bacterial [EC:2.7.11.1]	---	---
Cluster_642	0	0	1	0	0	0	0	0	0	lgq:P906_03820	100	129	0	0	1	129	1	129	1.8e-69	263.1	ko:K02358	tuf, TUFM	elongation factor Tu	---	---
Cluster_643	0	0	0	0	1	0	1	1	0	cts:Ctha_2263	35.4	65	42	0	6	70	273	337	1.6e-27	47.8	ko:K07462	recJ	single-stranded-DNA-specific exonuclease [EC:3.1.-.-]	path:map03410,path:map03430,path:map03440	Base excision repair|Mismatch repair|Homologous recombination
Cluster_646	0	0	0	0	0	0	1	0	0	bprs:CK3_34450	53.6	250	116	0	2	251	181	430	2.2e-76	287.7	ko:K00262	E1.4.1.4, gdhA	glutamate dehydrogenase (NADP+) [EC:1.4.1.4]	path:map00220,path:map00250,path:map00910,path:map01100	Arginine biosynthesis|Alanine, aspartate and glutamate metabolism|Nitrogen metabolism|Metabolic pathways
Cluster_650	1	0	0	0	0	0	0	0	0	scu:SCE1572_11985	35.8	67	43	0	5	71	78	144	1.3e-10	55.8	ko:K15921	xynD	arabinoxylan arabinofuranohydrolase [EC:3.2.1.55]	path:map00520	Amino sugar and nucleotide sugar metabolism
Cluster_651	0	1	0	0	0	0	0	0	0	ash:AL1_01670	48.1	154	80	0	280	433	283	436	2e-214	168.3	ko:K00558	DNMT1, dcm	DNA (cytosine-5)-methyltransferase 1 [EC:2.1.1.37]	path:map00270,path:map01100,path:map05206	Cysteine and methionine metabolism|Metabolic pathways|MicroRNAs in cancer
Cluster_653	0	0	0	0	1	0	0	0	0	rho:RHOM_00935	91.8	49	4	0	1	49	6	54	6.2e-22	105.1	ko:K02913	RP-L33, MRPL33, rpmG	large subunit ribosomal protein L33	path:map03010	Ribosome
Cluster_659	0	0	0	0	0	1	0	0	0	sepp:SEB_00531	55.6	81	36	0	6	86	5	85	1.7e-16	87	ko:K01356	lexA	repressor LexA [EC:3.4.21.88]	---	---
Cluster_663	0	0	0	0	0	0	0	0	1	ccb:Clocel_2118	40.7	145	86	0	140	284	138	282	1.4e-80	127.9	ko:K00963	UGP2, galU, galF	UTP--glucose-1-phosphate uridylyltransferase [EC:2.7.7.9]	path:map00040,path:map00052,path:map00500,path:map00520,path:map01100,path:map01130	Pentose and glucuronate interconversions|Galactose metabolism|Starch and sucrose metabolism|Amino sugar and nucleotide sugar metabolism|Metabolic pathways|Biosynthesis of antibiotics
Cluster_664	1	0	0	0	0	0	0	0	0	bvu:BVU_1300	96.2	26	1	0	1	26	281	306	3.6e-06	52.8	ko:K11753	ribF	riboflavin kinase / FMN adenylyltransferase [EC:2.7.1.26 2.7.7.2]	path:map00740,path:map01100,path:map01110	Riboflavin metabolism|Metabolic pathways|Biosynthesis of secondary metabolites
Cluster_667	0	0	0	0	0	0	1	0	0	lan:Lacal_2975	54.2	72	33	0	63	134	72	143	2.7e-24	73.9	ko:K02493	hemK, prmC, HEMK	release factor glutamine methyltransferase [EC:2.1.1.297]	---	---
Cluster_670	1	1	0	0	0	0	0	0	0	pro:HMPREF0669_01414	67.9	131	42	0	1	131	1	131	1.8e-45	183.3	ko:K02503	HINT1, hinT, hit	histidine triad (HIT) family protein	---	---
Cluster_674	0	0	0	0	0	0	0	0	1	dde:Dde_3616	54.2	166	76	0	78	243	87	252	1.4e-48	195.3	ko:K05810	yfiH	laccase domain-containing protein	---	---
Cluster_676	0	0	0	0	0	0	0	1	0	rho:RHOM_03025	83.3	48	8	0	1	48	329	376	6.8e-21	101.7	ko:K02031	ABC.PE.A	peptide/nickel transport system ATP-binding protein	---	---
Cluster_677	1	0	1	0	0	0	1	0	0	afd:Alfi_1705	93.8	96	6	0	1	96	1	96	1.2e-44	180.6	ko:K02892	RP-L23, MRPL23, rplW	large subunit ribosomal protein L23	path:map03010	Ribosome
Cluster_680	1	1	1	0	0	0	0	0	0	rto:RTO_02420	76.4	835	197	0	1	835	1	835	0	1281.9	ko:K02469	gyrA	DNA gyrase subunit A [EC:5.99.1.3]	---	---
Cluster_684	0	0	0	0	0	0	0	0	1	abi:Aboo_0122	37.1	62	39	0	53	114	246	307	2e-32	57.8	ko:K07041	K07041	uncharacterized protein	---	---
Cluster_685	1	0	0	1	0	0	0	0	0	lsi:HN6_00719	78.6	201	43	0	5	205	3	203	1.7e-88	327.4	ko:K08591	plsY	glycerol-3-phosphate acyltransferase PlsY [EC:2.3.1.15]	path:map00561,path:map00564,path:map01100,path:map01110	Glycerolipid metabolism|Glycerophospholipid metabolism|Metabolic pathways|Biosynthesis of secondary metabolites
Cluster_688	1	1	1	1	0	0	0	1	0	ere:EUBREC_0481	41.8	79	46	0	210	288	448	526	1.2e-10	69.7	ko:K07720	yesN	two-component system, response regulator YesN	path:map02020	Two-component system
Cluster_695	0	1	0	0	0	0	0	0	0	cac:CA_C0198	43.7	103	58	0	2	104	103	205	1.8e-18	93.6	ko:K07149	K07149	uncharacterized protein	---	---
Cluster_696	0	1	1	0	0	0	0	0	0	bvs:BARVI_10755	47.7	327	171	0	44	370	45	371	1.8e-90	335.9	ko:K18691	mltF	membrane-bound lytic murein transglycosylase F	---	---
Cluster_703	1	1	0	0	0	0	0	0	0	afd:Alfi_1706	91.6	274	23	0	1	274	1	274	5.4e-143	509.2	ko:K02886	RP-L2, MRPL2, rplB	large subunit ribosomal protein L2	path:map03010	Ribosome
Cluster_705	0	0	0	0	0	0	1	0	0	fus:HMPREF0409_01386	63.5	115	42	0	29	143	282	396	2e-56	155.6	ko:K02106	atoE	short-chain fatty acids transporter	path:map02020	Two-component system
Cluster_706	0	0	0	0	0	0	0	0	1	caj:CIG1485E_0356	49.7	308	155	0	2	309	34	341	3.1e-82	307.8	ko:K02401	flhB	flagellar biosynthetic protein FlhB	path:map02040	Flagellar assembly
Cluster_710	1	1	1	1	0	0	0	0	0	cls:CXIVA_02470	40.5	79	47	0	60	138	62	140	7.6e-10	65.5	ko:K01989	ABC.X4.S	putative ABC transport system substrate-binding protein	---	---
Cluster_716	0	0	0	1	1	0	0	0	0	ljh:LJP_1603c	43.5	230	130	0	21	250	16	245	1.5e-51	205.3	ko:K02003	ABC.CD.A	putative ABC transport system ATP-binding protein	---	---
Cluster_718	0	0	0	0	0	0	1	0	0	cls:CXIVA_09920	60.4	139	55	0	66	204	249	387	3.2e-61	178.7	ko:K02004	ABC.CD.P	putative ABC transport system permease protein	---	---
Cluster_721	0	0	0	0	1	0	0	0	0	bprs:CK3_31760	58.2	177	74	0	1	177	197	373	3.9e-60	232.6	ko:K01775	alr	alanine racemase [EC:5.1.1.1]	path:map00473,path:map01100,path:map01502	D-Alanine metabolism|Metabolic pathways|Vancomycin resistance
Cluster_724	0	0	0	0	0	0	0	0	1	sgo:SGO_1180	35.1	154	100	0	155	308	188	341	2.1e-22	98.6	ko:K10681	saeS	two-component system, OmpR family, sensor histidine kinase SaeS [EC:2.7.13.3]	path:map02020	Two-component system
Cluster_725	0	0	0	0	0	0	0	1	0	ddn:DND132_2866	60.5	114	45	0	212	325	773	886	7.1e-90	148.7	ko:K03737	por, nifJ	pyruvate-ferredoxin/flavodoxin oxidoreductase [EC:1.2.7.1 1.2.7.-]	path:map00010,path:map00020,path:map00620,path:map00650,path:map00720,path:map01100,path:map01120,path:map01130,path:map01200	Glycolysis / Gluconeogenesis|Citrate cycle (TCA cycle)|Pyruvate metabolism|Butanoate metabolism|Carbon fixation pathways in prokaryotes|Metabolic pathways|Microbial metabolism in diverse environments|Biosynthesis of antibiotics|Carbon metabolism
Cluster_726	0	0	0	0	0	1	0	0	0	cce:Ccel_1074	43.4	76	43	0	1	76	4	79	3.1e-10	67.8	ko:K03710	K03710	GntR family transcriptional regulator	---	---
Cluster_728	0	0	0	1	0	0	1	0	0	aoe:Clos_1727	65.2	23	8	0	1	23	1	23	7.5e-38	36.2	ko:K01159	ruvC	crossover junction endodeoxyribonuclease RuvC [EC:3.1.22.4]	path:map03440	Homologous recombination
Cluster_729	0	0	0	0	0	0	0	1	0	cls:CXIVA_06400	67	182	60	0	31	212	31	212	2.9e-70	250.8	ko:K02346	DPO4, dinB	DNA polymerase IV [EC:2.7.7.7]	---	---
Cluster_730	0	0	0	0	0	0	0	0	1	ddi:DDB_G0273013	28.7	122	87	0	21	142	463	584	4.2e-11	69.3	ko:K03648	UNG, UDG	uracil-DNA glycosylase [EC:3.2.2.27]	path:map03410,path:map05340	Base excision repair|Primary immunodeficiency
Cluster_731	0	0	0	0	0	0	0	0	1	thl:TEH_12080	66.7	111	37	0	1	111	210	320	2.8e-54	157.1	ko:K01439	dapE	succinyl-diaminopimelate desuccinylase [EC:3.5.1.18]	path:map00300,path:map01100,path:map01120,path:map01230	Lysine biosynthesis|Metabolic pathways|Microbial metabolism in diverse environments|Biosynthesis of amino acids
Cluster_735	1	0	0	0	0	0	0	0	0	tau:Tola_1000	46.8	111	59	0	2	112	18	128	2.9e-24	112.8	ko:K00901	dgkA, DGK	diacylglycerol kinase (ATP) [EC:2.7.1.107]	path:map00561,path:map00564,path:map01100,path:map01110,path:map04070,path:map04072,path:map05231	Glycerolipid metabolism|Glycerophospholipid metabolism|Metabolic pathways|Biosynthesis of secondary metabolites|Phosphatidylinositol signaling system|Phospholipase D signaling pathway|Choline metabolism in cancer
Cluster_739	0	0	0	0	0	0	0	0	1	bce:BC4378	36.7	60	38	0	145	204	150	209	1.8e-10	47.4	ko:K00588	E2.1.1.104	caffeoyl-CoA O-methyltransferase [EC:2.1.1.104]	path:map00360,path:map00940,path:map00941,path:map00945,path:map01100,path:map01110	Phenylalanine metabolism|Phenylpropanoid biosynthesis|Flavonoid biosynthesis|Stilbenoid, diarylheptanoid and gingerol biosynthesis|Metabolic pathways|Biosynthesis of secondary metabolites
Cluster_741	0	0	0	0	0	0	1	0	0	ppy:PPE_00990	47.2	53	28	0	1	53	237	289	7.8e-09	61.6	ko:K06221	dkgA	2,5-diketo-D-gluconate reductase A [EC:1.1.1.346]	---	---
Cluster_742	0	0	0	0	0	0	0	1	0	lpt:zj316_2546	76.9	264	61	0	10	273	8	271	6.2e-115	416	ko:K10986	PTS-Gam-EIID, agaD	PTS system, galactosamine-specific IID component	path:map00052,path:map02060	Galactose metabolism|Phosphotransferase system (PTS)
Cluster_743	1	0	1	0	0	0	0	0	0	mbj:KQ51_00825	73.9	253	66	0	1	253	1	253	1.2e-104	382.9	ko:K10112	msmX, msmK, malK, sugC, ggtA, msiK	multiple sugar transport system ATP-binding protein	path:map02010	ABC transporters
Cluster_746	0	0	0	1	0	0	0	0	0	bfs:BF9343_4247	85.4	315	46	0	1	315	1	315	4.4e-150	533.1	ko:K01738	cysK	cysteine synthase A [EC:2.5.1.47]	path:map00270,path:map00920,path:map01100,path:map01110,path:map01120,path:map01130,path:map01200,path:map01230	Cysteine and methionine metabolism|Sulfur metabolism|Metabolic pathways|Biosynthesis of secondary metabolites|Microbial metabolism in diverse environments|Biosynthesis of antibiotics|Carbon metabolism|Biosynthesis of amino acids
Cluster_747	0	0	0	0	0	0	0	1	0	aeq:AEQU_0157	97.2	72	2	0	1	72	298	369	1.5e-33	143.7	ko:K11749	rseP	regulator of sigma E protease [EC:3.4.24.-]	path:map04112	Cell cycle - Caulobacter
Cluster_749	0	0	0	0	0	0	1	0	0	cem:LH23_22165	63.2	19	7	0	180	198	188	206	4e-12	35.8	ko:K02477	K02477	two-component system, LytT family, response regulator	---	---
Cluster_750	0	0	0	0	0	0	0	1	0	cpy:Cphy_2520	35.5	231	149	0	157	387	149	379	6.2e-46	187.6	ko:K06394	spoIIIAE	stage III sporulation protein AE	---	---
Cluster_758	0	0	0	0	0	0	0	0	1	bvu:BVU_0633	99	102	1	0	6	107	1	102	1.8e-50	199.9	ko:K06891	clpS	ATP-dependent Clp protease adaptor protein ClpS	---	---
Cluster_759	1	1	1	0	0	0	0	0	0	rob:CK5_21160	69.3	101	31	0	5	105	2	102	8.7e-37	154.5	ko:K00974	cca	tRNA nucleotidyltransferase (CCA-adding enzyme) [EC:2.7.7.72 3.1.3.- 3.1.4.-]	path:map03013	RNA transport
Cluster_760	0	0	1	0	0	0	0	0	0	bdh:GV66_03605	43.3	30	17	0	41	70	16	45	7.8e-11	34.3	ko:K03088	SIG3.2, rpoE	RNA polymerase sigma-70 factor, ECF subfamily	---	---
Cluster_761	0	0	0	0	0	0	0	1	0	lmk:LMES_0077	45.5	66	36	0	4	69	6	71	2.6e-09	64.7	ko:K01990	ABC-2.A	ABC-2 type transport system ATP-binding protein	---	---
Cluster_764	0	0	0	0	1	0	0	0	0	mbj:KQ51_01203	50.6	166	82	0	176	341	344	509	2.5e-40	168.7	ko:K06147	ABCB-BAC	ATP-binding cassette, subfamily B, bacterial	---	---
Cluster_766	0	0	0	0	0	0	1	0	0	ash:AL1_31370	88	259	31	0	438	696	437	695	0	466.1	ko:K03169	topB	DNA topoisomerase III [EC:5.99.1.2]	---	---
Cluster_769	0	0	0	1	0	0	1	0	0	cob:COB47_1454	57.9	354	149	0	1	354	1	354	1.9e-115	418.3	ko:K02835	prfA, MTRF1, MRF1	peptide chain release factor 1	---	---
Cluster_770	0	0	0	0	1	0	0	0	0	bpb:bpr_I1476	67.5	243	79	0	1	243	124	366	6.4e-97	355.9	ko:K01735	aroB	3-dehydroquinate synthase [EC:4.2.3.4]	path:map00400,path:map01100,path:map01110,path:map01130,path:map01230	Phenylalanine, tyrosine and tryptophan biosynthesis|Metabolic pathways|Biosynthesis of secondary metabolites|Biosynthesis of antibiotics|Biosynthesis of amino acids
Cluster_771	0	0	0	0	0	0	1	0	0	ova:OBV_29690	52.6	251	119	0	278	528	412	662	9.2e-87	246.5	ko:K03406	mcp	methyl-accepting chemotaxis protein	path:map02020,path:map02030	Two-component system|Bacterial chemotaxis
Cluster_778	0	0	0	0	0	1	0	0	0	sfu:Sfum_3922	49.1	171	87	0	256	426	259	429	4e-156	170.6	ko:K03296	TC.HAE1	hydrophobic/amphiphilic exporter-1 (mainly G- bacteria), HAE1 family	---	---
Cluster_784	0	0	0	1	1	0	0	0	0	apa:APP7_1749	49.3	134	68	0	235	368	226	359	2.6e-138	137.9	ko:K02429	fucP	MFS transporter, FHS family, L-fucose permease	---	---
Cluster_788	0	0	0	0	0	0	1	0	0	rob:CK5_07240	68.1	260	83	0	466	725	469	728	1.9e-283	376.7	ko:K03169	topB	DNA topoisomerase III [EC:5.99.1.2]	---	---
Cluster_790	0	0	0	0	0	0	0	1	0	aco:Amico_1114	49.4	172	87	0	251	422	311	482	2.5e-55	177.9	ko:K06907	K06907	uncharacterized protein	---	---
Cluster_792	1	1	1	0	0	0	0	0	0	bvs:BARVI_11080	85.2	230	34	0	1	230	1	230	3.4e-110	399.8	ko:K02863	RP-L1, MRPL1, rplA	large subunit ribosomal protein L1	path:map03010	Ribosome
Cluster_795	0	0	0	0	0	1	1	0	0	bxy:BXY_43540	95.9	196	8	0	1	196	1	196	9.4e-107	387.9	ko:K02501	hisH	glutamine amidotransferase [EC:2.4.2.-]	path:map00340,path:map01100,path:map01110,path:map01230	Histidine metabolism|Metabolic pathways|Biosynthesis of secondary metabolites|Biosynthesis of amino acids
Cluster_797	0	0	0	0	0	0	0	0	1	bprl:CL2_12320	66.7	210	70	0	8	217	7	216	5.5e-74	279.6	ko:K03613	rnfE	electron transport complex protein RnfE	---	---
Cluster_800	0	0	0	0	0	0	0	0	1	ppn:Palpr_1729	47.3	165	87	0	1	165	1	165	3.4e-38	159.5	ko:K01091	gph	phosphoglycolate phosphatase [EC:3.1.3.18]	path:map00630,path:map01100,path:map01110,path:map01130	Glyoxylate and dicarboxylate metabolism|Metabolic pathways|Biosynthesis of secondary metabolites|Biosynthesis of antibiotics
Cluster_801	1	0	0	0	0	0	0	0	0	sgy:Sgly_1987	63.5	342	125	0	1	342	294	635	1.1e-117	425.6	ko:K17686	copA, ATP7	Cu+-exporting ATPase [EC:3.6.3.54]	---	---
Cluster_802	0	0	0	0	1	1	0	1	0	trq:TRQ2_0564	29.1	237	168	0	91	327	412	648	5.1e-26	121.7	ko:K03406	mcp	methyl-accepting chemotaxis protein	path:map02020,path:map02030	Two-component system|Bacterial chemotaxis
Cluster_803	0	0	0	0	0	0	0	1	0	pgn:PGN_1667	56.8	37	16	0	203	239	206	242	2.1e-35	47	ko:K04096	smf	DNA processing protein	---	---
Cluster_804	0	0	0	0	0	0	0	1	0	ert:EUR_10350	86.6	67	9	0	1	67	1	67	2e-28	126.7	ko:K03308	TC.NSS	neurotransmitter:Na+ symporter, NSS family	---	---
Cluster_806	0	1	0	0	1	0	1	0	0	axl:AXY_23230	80.6	356	69	0	1	356	1	356	2.2e-172	607.4	ko:K11069	potD	spermidine/putrescine transport system substrate-binding protein	path:map02010	ABC transporters
Cluster_807	0	0	0	0	0	0	0	1	0	spd:SPD_0809	33.3	84	56	0	74	157	399	482	1.4e-06	54.3	ko:K01582	E4.1.1.18, ldcC, cadA	lysine decarboxylase [EC:4.1.1.18]	path:map00310,path:map00960,path:map01100,path:map01110	Lysine degradation|Tropane, piperidine and pyridine alkaloid biosynthesis|Metabolic pathways|Biosynthesis of secondary metabolites
Cluster_810	1	0	0	0	0	0	0	0	0	bxy:BXY_00900	87.9	207	25	0	1	207	1	207	1.1e-103	377.9	ko:K01817	trpF	phosphoribosylanthranilate isomerase [EC:5.3.1.24]	path:map00400,path:map01100,path:map01110,path:map01130,path:map01230	Phenylalanine, tyrosine and tryptophan biosynthesis|Metabolic pathways|Biosynthesis of secondary metabolites|Biosynthesis of antibiotics|Biosynthesis of amino acids
Cluster_811	0	0	0	0	0	0	1	0	0	lsj:LSJ_0721	64.2	416	149	0	1	416	1	416	9e-150	532.7	ko:K01945	purD	phosphoribosylamine--glycine ligase [EC:6.3.4.13]	path:map00230,path:map01100,path:map01110,path:map01130	Purine metabolism|Metabolic pathways|Biosynthesis of secondary metabolites|Biosynthesis of antibiotics
Cluster_813	0	0	0	0	0	0	0	1	0	sco:SCO0783	53.7	134	62	0	1	134	1	134	2.6e-34	139.8	ko:K18220	tetM, tetO	ribosomal protection tetracycline resistance protein	---	---
Cluster_814	0	0	0	1	0	0	0	0	0	ova:OBV_25780	68.7	262	82	0	2	263	464	725	2.2e-109	397.5	ko:K03168	topA	DNA topoisomerase I [EC:5.99.1.2]	---	---
Cluster_816	1	0	0	0	0	0	0	0	0	ert:EUR_23700	41.8	91	53	0	4	94	8	98	5.6e-15	82	ko:K07075	K07075	uncharacterized protein	---	---
Cluster_817	0	0	0	0	0	0	1	0	0	lrr:N134_06365	98.4	124	2	0	1	124	1	124	2.9e-64	245.7	ko:K03111	ssb	single-strand DNA-binding protein	path:map03030,path:map03430,path:map03440	DNA replication|Mismatch repair|Homologous recombination
Cluster_822	0	0	0	0	1	0	0	0	0	ttm:Tthe_0864	63.5	222	81	0	171	392	169	390	5.8e-135	295.8	ko:K00001	E1.1.1.1, adh	alcohol dehydrogenase [EC:1.1.1.1]	path:map00010,path:map00071,path:map00350,path:map00625,path:map00626,path:map00830,path:map00980,path:map00982,path:map01100,path:map01110,path:map01120,path:map01130,path:map01220	Glycolysis / Gluconeogenesis|Fatty acid degradation|Tyrosine metabolism|Chloroalkane and chloroalkene degradation|Naphthalene degradation|Retinol metabolism|Metabolism of xenobiotics by cytochrome P450|Drug metabolism - cytochrome P450|Metabolic pathways|Biosynthesis of secondary metabolites|Microbial metabolism in diverse environments|Biosynthesis of antibiotics|Degradation of aromatic compounds
Cluster_830	0	0	0	1	0	0	0	0	0	clt:CM240_2776	45.8	131	71	0	202	332	183	313	2.2e-60	126.7	ko:K19294	algI	alginate O-acetyltransferase complex protein AlgI	---	---
Cluster_836	1	1	0	0	0	0	0	0	0	ttu:TERTU_2988	40	85	51	0	114	198	98	182	1.5e-10	68.6	ko:K03152	thiJ	4-methyl-5(b-hydroxyethyl)-thiazole monophosphate biosynthesis	---	---
Cluster_841	1	0	0	0	0	0	0	0	0	rix:RO1_41350	73.3	221	59	0	1	221	211	431	1.5e-96	354.4	ko:K17318	K17318, lplA	putative aldouronate transport system substrate-binding protein	path:map02010	ABC transporters
Cluster_842	0	0	0	1	1	0	0	0	0	tfo:BFO_1428	67.6	37	12	0	20	56	137	173	6.2e-11	59.3	ko:K03269	lpxH	UDP-2,3-diacylglucosamine hydrolase [EC:3.6.1.54]	path:map00540,path:map01100	Lipopolysaccharide biosynthesis|Metabolic pathways
Cluster_848	1	0	1	0	0	0	0	0	0	bsus:Q433_18780	51.4	109	53	0	1	109	1	109	1.9e-26	122.5	ko:K19427	epsJ	glycosyltransferase EpsJ [EC:2.4.-.-]	---	---
Cluster_849	0	0	0	0	1	0	0	0	0	csd:Clst_0173	80.5	293	57	0	1	293	1	293	4.7e-143	509.6	ko:K00957	cysD	sulfate adenylyltransferase subunit 2 [EC:2.7.7.4]	path:map00230,path:map00261,path:map00450,path:map00920,path:map01100,path:map01120,path:map01130	Purine metabolism|Monobactam biosynthesis|Selenocompound metabolism|Sulfur metabolism|Metabolic pathways|Microbial metabolism in diverse environments|Biosynthesis of antibiotics
Cluster_851	0	0	0	0	0	0	1	1	0	afd:Alfi_1338	76.7	86	20	0	1	86	1	86	1.9e-34	146.7	ko:K08998	K08998	uncharacterized protein	---	---
Cluster_854	0	1	0	0	0	0	0	0	0	cay:CEA_G2194	69.4	284	87	0	58	341	58	341	6.3e-132	422.9	ko:K01711	gmd, GMDS	GDPmannose 4,6-dehydratase [EC:4.2.1.47]	path:map00051,path:map00520,path:map01100	Fructose and mannose metabolism|Amino sugar and nucleotide sugar metabolism|Metabolic pathways
Cluster_857	0	0	0	0	0	0	0	1	0	sth:STH1186	70.1	546	163	0	3	548	11	556	1.9e-219	764.6	ko:K01848	E5.4.99.2A, mcmA1	methylmalonyl-CoA mutase, N-terminal domain [EC:5.4.99.2]	path:map00280,path:map00630,path:map00640,path:map00720,path:map01100,path:map01120,path:map01200	Valine, leucine and isoleucine degradation|Glyoxylate and dicarboxylate metabolism|Propanoate metabolism|Carbon fixation pathways in prokaryotes|Metabolic pathways|Microbial metabolism in diverse environments|Carbon metabolism
Cluster_858	0	1	0	0	0	0	0	0	0	bth:BT_3338	51.6	124	60	0	236	359	510	633	3.1e-100	137.9	ko:K03296	TC.HAE1	hydrophobic/amphiphilic exporter-1 (mainly G- bacteria), HAE1 family	---	---
Cluster_861	0	0	0	0	0	0	0	0	1	ash:AL1_04880	76.4	110	26	0	1	110	1	110	7.7e-41	167.9	ko:K06518	cidA	holin-like protein	---	---
Cluster_870	1	0	0	0	0	0	0	0	1	kal:KALB_1146	36	75	48	0	78	152	96	170	6.5e-07	56.2	ko:K09020	rutB	ureidoacrylate peracid hydrolase [EC:3.5.1.110]	path:map00240,path:map01100	Pyrimidine metabolism|Metabolic pathways
Cluster_873	0	0	0	0	0	0	1	0	0	bvs:BARVI_00795	84.7	183	28	0	6	188	3	185	4.3e-85	315.8	ko:K01955	carB, CPA2	carbamoyl-phosphate synthase large subunit [EC:6.3.5.5]	path:map00240,path:map00250,path:map01100	Pyrimidine metabolism|Alanine, aspartate and glutamate metabolism|Metabolic pathways
Cluster_876	0	0	0	1	0	1	0	0	0	ere:EUBREC_3145	73.8	145	38	0	1	145	102	246	7.9e-54	211.1	ko:K00059	fabG	3-oxoacyl-[acyl-carrier protein] reductase [EC:1.1.1.100]	path:map00061,path:map00780,path:map01040,path:map01100,path:map01212	Fatty acid biosynthesis|Biotin metabolism|Biosynthesis of unsaturated fatty acids|Metabolic pathways|Fatty acid metabolism
Cluster_878	0	0	0	1	0	0	0	0	0	bth:BT_3187	85.1	181	27	0	287	467	287	467	7.7e-217	317	ko:K07259	dacB	D-alanyl-D-alanine carboxypeptidase / D-alanyl-D-alanine-endopeptidase (penicillin-binding protein 4) [EC:3.4.16.4 3.4.21.-]	path:map00550	Peptidoglycan biosynthesis
Cluster_879	0	0	0	0	0	0	0	1	0	cpy:Cphy_2035	69.7	211	64	0	1	211	159	369	2e-79	297.4	ko:K02056	ABC.SS.A	simple sugar transport system ATP-binding protein [EC:3.6.3.17]	---	---
Cluster_881	1	0	0	0	0	0	0	0	0	rim:ROI_14000	90.7	118	11	0	1	118	11	128	4.2e-55	215.3	ko:K02890	RP-L22, MRPL22, rplV	large subunit ribosomal protein L22	path:map03010	Ribosome
Cluster_888	0	0	0	0	0	0	0	1	0	bml:BMA10229_A2298	45.8	118	64	0	160	277	155	272	1.1e-27	126.3	ko:K00937	ppk	polyphosphate kinase [EC:2.7.4.1]	path:map00190,path:map03018	Oxidative phosphorylation|RNA degradation
Cluster_902	0	0	0	0	0	0	0	1	0	ccb:Clocel_0761	66.4	584	196	0	14	597	4	587	4.6e-230	800	ko:K02334	dpo	DNA polymerase bacteriophage-type [EC:2.7.7.7]	---	---
Cluster_904	0	0	0	0	0	0	0	1	0	era:ERE_18520	70.8	161	47	0	1	161	1	161	8e-65	248.1	ko:K00287	folA	dihydrofolate reductase [EC:1.5.1.3]	path:map00670,path:map00790,path:map01100	One carbon pool by folate|Folate biosynthesis|Metabolic pathways
Cluster_906	1	1	0	0	0	0	0	1	0	pru:PRU_0693	53.2	252	118	0	318	569	326	577	5.5e-159	301.2	ko:K01190	lacZ	beta-galactosidase [EC:3.2.1.23]	path:map00052,path:map00511,path:map00600,path:map01100	Galactose metabolism|Other glycan degradation|Sphingolipid metabolism|Metabolic pathways
Cluster_908	0	0	0	0	0	0	0	1	0	bfg:BF638R_0896	61.1	149	58	0	64	212	98	246	1.9e-62	194.5	ko:K00014	aroE	shikimate dehydrogenase [EC:1.1.1.25]	path:map00400,path:map01100,path:map01110,path:map01130,path:map01230	Phenylalanine, tyrosine and tryptophan biosynthesis|Metabolic pathways|Biosynthesis of secondary metabolites|Biosynthesis of antibiotics|Biosynthesis of amino acids
Cluster_914	0	0	0	0	0	0	0	1	0	ova:OBV_09530	71	241	70	0	140	380	134	374	3.8e-93	344.4	ko:K18350	vanSC, vanSE, vanSG	two-component system, OmpR family, sensor histidine kinase VanS [EC:2.7.13.3]	path:map01502,path:map02020	Vancomycin resistance|Two-component system
Cluster_917	0	0	0	0	0	0	0	1	0	rho:RHOM_03030	83.6	324	53	0	5	328	12	335	3.1e-162	573.5	ko:K02032	ABC.PE.A1	peptide/nickel transport system ATP-binding protein	---	---
Cluster_918	1	1	1	0	0	0	0	0	0	rsi:Runsl_2325	58.7	155	64	0	1	155	1	155	2.1e-47	189.9	ko:K03270	kdsC	3-deoxy-D-manno-octulosonate 8-phosphate phosphatase (KDO 8-P phosphatase) [EC:3.1.3.45]	path:map00540,path:map01100	Lipopolysaccharide biosynthesis|Metabolic pathways
Cluster_921	2	1	1	0	0	0	0	0	0	clj:CLJU_c04630	58.4	77	32	0	1	77	1	77	4.3e-20	99	ko:K07979	ytrA	GntR family transcriptional regulator	---	---
Cluster_925	0	0	0	0	0	1	0	0	0	coo:CCU_21710	43.9	255	143	0	3	257	2	256	4.5e-87	229.9	ko:K07814	K07814	putative two-component system response regulator	---	---
Cluster_927	1	0	0	0	0	0	0	0	0	bdo:EL88_02260	98	354	7	0	1	354	1	354	4e-198	693	ko:K01438	argE	acetylornithine deacetylase [EC:3.5.1.16]	path:map00220,path:map01100,path:map01110,path:map01130,path:map01210,path:map01230	Arginine biosynthesis|Metabolic pathways|Biosynthesis of secondary metabolites|Biosynthesis of antibiotics|2-Oxocarboxylic acid metabolism|Biosynthesis of amino acids
Cluster_937	0	0	0	0	0	0	0	0	1	ddf:DEFDS_2098	59.7	72	29	0	145	216	143	214	4.1e-104	83.2	ko:K00800	aroA	3-phosphoshikimate 1-carboxyvinyltransferase [EC:2.5.1.19]	path:map00400,path:map01100,path:map01110,path:map01130,path:map01230	Phenylalanine, tyrosine and tryptophan biosynthesis|Metabolic pathways|Biosynthesis of secondary metabolites|Biosynthesis of antibiotics|Biosynthesis of amino acids
Cluster_939	1	1	1	0	0	0	1	0	1	scn:Solca_3190	64.1	295	106	0	141	435	140	434	1.5e-160	409.8	ko:K03977	engA, der	GTPase	---	---
Cluster_942	1	0	0	0	0	0	0	0	0	pru:PRU_0666	64.1	295	106	0	1	295	1	295	3.4e-112	407.1	ko:K00558	DNMT1, dcm	DNA (cytosine-5)-methyltransferase 1 [EC:2.1.1.37]	path:map00270,path:map01100,path:map05206	Cysteine and methionine metabolism|Metabolic pathways|MicroRNAs in cancer
Cluster_944	1	0	0	0	0	0	0	0	0	ant:Arnit_1422	54	87	40	0	98	184	105	191	2.8e-23	111.3	ko:K01439	dapE	succinyl-diaminopimelate desuccinylase [EC:3.5.1.18]	path:map00300,path:map01100,path:map01120,path:map01230	Lysine biosynthesis|Metabolic pathways|Microbial metabolism in diverse environments|Biosynthesis of amino acids
Cluster_945	0	0	0	1	1	0	0	0	0	pdi:BDI_3759	61.1	157	61	0	138	294	132	288	8.1e-97	195.3	ko:K07568	queA	S-adenosylmethionine:tRNA ribosyltransferase-isomerase [EC:2.4.99.17]	---	---
Cluster_946	0	0	0	0	0	0	0	0	1	bvu:BVU_3565	98.5	584	9	0	1	584	1	584	0	1158.7	ko:K02117	ATPVA, ntpA, atpA	V/A-type H+-transporting ATPase subunit A [EC:3.6.3.14]	path:map00190,path:map01100	Oxidative phosphorylation|Metabolic pathways
Cluster_947	0	0	0	0	0	0	1	0	0	soi:I872_03915	44.9	78	43	0	570	647	421	498	8.2e-10	68.9	ko:K03205	virD4, lvhD4	type IV secretion system protein VirD4	path:map03070	Bacterial secretion system
Cluster_949	0	0	0	1	0	0	0	0	0	tfo:BFO_1241	58.1	62	26	0	244	305	206	267	1.6e-44	73.2	ko:K03655	recG	ATP-dependent DNA helicase RecG [EC:3.6.4.12]	path:map03440	Homologous recombination
Cluster_954	0	1	0	0	0	0	0	0	0	spas:STP1_1146	42.7	220	126	0	3	222	2	221	1.2e-49	198.7	ko:K19082	braR, bceR	two-component system, OmpR family, response regulator protein BraR/BceR	path:map02020	Two-component system
Cluster_959	0	0	0	0	0	0	0	1	0	cth:Cthe_0737	38.9	95	58	0	82	176	54	148	3.4e-15	84	ko:K06133	LYS5, acpT	4'-phosphopantetheinyl transferase [EC:2.7.8.-]	path:map00770	Pantothenate and CoA biosynthesis
Cluster_969	0	1	0	0	1	0	0	0	0	elm:ELI_2823	81.7	71	13	0	1	71	551	621	1.3e-27	124	ko:K06147	ABCB-BAC	ATP-binding cassette, subfamily B, bacterial	---	---
Cluster_972	0	0	0	0	0	0	1	0	0	rho:RHOM_08535	57.5	200	85	0	1	200	38	237	2.2e-65	250.8	ko:K07053	K07053	uncharacterized protein	---	---
Cluster_973	0	0	0	0	0	0	1	0	0	rix:RO1_23050	72.1	344	96	0	1	344	49	392	1.1e-147	525.4	ko:K03151	thiI	thiamine biosynthesis protein ThiI	path:map00730,path:map01100,path:map04122	Thiamine metabolism|Metabolic pathways|Sulfur relay system
Cluster_980	0	1	0	0	0	0	0	0	0	ash:AL1_13790	61.3	75	29	0	137	211	417	491	1.9e-70	97.4	ko:K12373	HEXA_B	hexosaminidase [EC:3.2.1.52]	path:map00511,path:map00520,path:map00531,path:map00603,path:map00604,path:map01100,path:map04142	Other glycan degradation|Amino sugar and nucleotide sugar metabolism|Glycosaminoglycan degradation|Glycosphingolipid biosynthesis - globo series|Glycosphingolipid biosynthesis - ganglio series|Metabolic pathways|Lysosome
Cluster_983	0	0	1	1	0	0	0	0	0	bpb:bpr_I0546	88.5	157	18	0	1	157	133	289	1.9e-77	289.7	ko:K00973	E2.7.7.24, rfbA, rffH	glucose-1-phosphate thymidylyltransferase [EC:2.7.7.24]	path:map00521,path:map00523,path:map01100,path:map01130	Streptomycin biosynthesis|Polyketide sugar unit biosynthesis|Metabolic pathways|Biosynthesis of antibiotics
Cluster_985	0	0	0	0	0	0	0	0	1	bvs:BARVI_04055	80.2	101	20	0	20	120	19	119	1.7e-40	166.8	ko:K03783	punA	purine-nucleoside phosphorylase [EC:2.4.2.1]	path:map00230,path:map00240,path:map00760,path:map01100,path:map01110	Purine metabolism|Pyrimidine metabolism|Nicotinate and nicotinamide metabolism|Metabolic pathways|Biosynthesis of secondary metabolites
Cluster_987	0	0	0	0	0	0	1	0	0	tte:TTE2720	45.5	77	42	0	452	528	413	489	3.3e-25	75.5	ko:K06148	ABCC-BAC	ATP-binding cassette, subfamily C, bacterial	path:map02010	ABC transporters
Cluster_988	0	0	0	0	0	0	0	1	0	mth:MTH1354	41.7	168	98	0	148	315	144	311	2e-38	133.7	ko:K17870	nox1	NADH oxidase (H2O2-forming) [EC:1.6.3.3]	---	---
Cluster_993	0	0	0	0	0	0	1	0	0	ftn:FTN_1429	60	200	80	0	1	200	7	206	5.2e-67	256.1	ko:K15915	pglC	undecaprenyl phosphate N,N'-diacetylbacillosamine 1-phosphate transferase [EC:2.7.8.36]	---	---
Cluster_995	0	1	0	0	0	0	0	0	0	hdt:HYPDE_26903	58	88	37	0	1	88	1	88	6.1e-22	105.1	ko:K19157	yafQ	mRNA interferase YafQ [EC:3.1.-.-]	---	---
Cluster_996	0	0	0	1	0	0	0	0	0	vei:Veis_4574	39.1	92	56	0	121	212	168	259	4.6e-10	68.6	ko:K03590	ftsA	cell division protein FtsA	path:map04112	Cell cycle - Caulobacter
Cluster_1003	0	0	0	0	0	0	1	0	0	nar:Saro_0033	47.8	46	24	0	158	203	165	210	3.3e-06	54.3	ko:K03327	TC.MATE, SLC47A, norM, mdtK, dinF	multidrug resistance protein, MATE family	---	---
Cluster_1007	0	0	0	0	0	0	1	0	0	mmz:MmarC7_0002	48.7	261	134	0	127	387	128	388	6.9e-172	263.1	ko:K03657	uvrD, pcrA	DNA helicase II / ATP-dependent DNA helicase PcrA [EC:3.6.4.12]	path:map03420,path:map03430	Nucleotide excision repair|Mismatch repair
Cluster_1008	0	0	0	0	0	0	1	0	0	fnu:FN0869	40.6	96	57	0	2	97	7	102	2.3e-14	82	ko:K07024	K07024	uncharacterized protein	---	---
Cluster_1009	1	0	0	0	0	0	0	0	0	sil:SPO1094	54.1	61	28	0	461	521	450	510	1.3e-184	71.2	ko:K01966	PCCB, pccB	propionyl-CoA carboxylase beta chain [EC:6.4.1.3]	path:map00280,path:map00630,path:map00640,path:map01100,path:map01120,path:map01130,path:map01200	Valine, leucine and isoleucine degradation|Glyoxylate and dicarboxylate metabolism|Propanoate metabolism|Metabolic pathways|Microbial metabolism in diverse environments|Biosynthesis of antibiotics|Carbon metabolism
Cluster_1010	0	0	0	0	0	0	1	0	0	bth:BT_3386	81.1	95	18	0	1	95	1	95	7.8e-38	157.9	ko:K06147	ABCB-BAC	ATP-binding cassette, subfamily B, bacterial	---	---
Cluster_1018	0	0	0	0	0	0	0	1	0	sepp:SEB_02197	53.7	121	56	0	7	127	3	123	2.7e-32	141	ko:K19082	braR, bceR	two-component system, OmpR family, response regulator protein BraR/BceR	path:map02020	Two-component system
Cluster_1019	1	1	1	0	0	0	0	0	0	eyy:EGYY_16140	70.8	171	50	0	9	179	15	185	6.5e-69	261.9	ko:K01246	tag	DNA-3-methyladenine glycosylase I [EC:3.2.2.20]	path:map03410	Base excision repair
Cluster_1020	0	0	0	1	0	0	1	0	0	bdo:EL88_07280	100	57	0	0	1	57	1	57	2.8e-27	122.9	ko:K01935	bioD	dethiobiotin synthetase [EC:6.3.3.3]	path:map00780,path:map01100	Biotin metabolism|Metabolic pathways
Cluster_1021	0	0	0	0	0	1	0	0	0	efn:DENG_00354	100	178	0	0	1	178	1	178	7.5e-99	361.3	ko:K07024	K07024	uncharacterized protein	---	---
Cluster_1029	0	0	1	0	0	0	0	0	0	efl:EF62_2324	99.6	251	1	0	1	251	1	251	4.8e-140	499.2	ko:K01803	TPI, tpiA	triosephosphate isomerase (TIM) [EC:5.3.1.1]	path:map00010,path:map00051,path:map00562,path:map00710,path:map01100,path:map01110,path:map01120,path:map01130,path:map01200,path:map01230	Glycolysis / Gluconeogenesis|Fructose and mannose metabolism|Inositol phosphate metabolism|Carbon fixation in photosynthetic organisms|Metabolic pathways|Biosynthesis of secondary metabolites|Microbial metabolism in diverse environments|Biosynthesis of antibiotics|Carbon metabolism|Biosynthesis of amino acids
Cluster_1031	0	0	0	0	0	1	0	0	0	ova:OBV_44530	77.9	222	49	0	1	222	358	579	3.9e-94	346.7	ko:K03205	virD4, lvhD4	type IV secretion system protein VirD4	path:map03070	Bacterial secretion system
Cluster_1032	0	0	0	0	0	1	0	0	0	cls:CXIVA_19690	60.2	206	82	0	1	206	2	207	1.5e-68	261.2	ko:K04487	iscS, NFS1	cysteine desulfurase [EC:2.8.1.7]	path:map00730,path:map01100,path:map04122	Thiamine metabolism|Metabolic pathways|Sulfur relay system
Cluster_1035	0	0	0	0	0	1	0	0	0	cpy:Cphy_3822	47.2	89	47	0	28	116	7	95	2.2e-96	82	ko:K04088	hflK	membrane protease subunit HflK [EC:3.4.-.-]	---	---
Cluster_1038	0	0	0	0	0	0	1	0	0	lsp:Bsph_4214	58.8	243	100	0	81	323	78	320	3.9e-91	305.1	ko:K17810	asl	D-aspartate ligase [EC:6.3.1.12]	---	---
Cluster_1045	0	0	0	0	1	0	0	0	0	lhl:LBHH_1518	96.3	54	2	0	1	54	299	352	1.6e-22	107.1	ko:K09014	sufB	Fe-S cluster assembly protein SufB	---	---
Cluster_1049	0	0	0	0	0	0	0	1	0	lgs:LEGAS_1797	55	151	68	0	1	151	3	153	3.7e-43	175.6	ko:K02821	PTS-Ula-EIIA, ulaC, sgaA	PTS system, ascorbate-specific IIA component [EC:2.7.1.69]	path:map00053,path:map01100,path:map01120,path:map02060	Ascorbate and aldarate metabolism|Metabolic pathways|Microbial metabolism in diverse environments|Phosphotransferase system (PTS)
Cluster_1052	0	0	0	0	0	0	0	0	1	cls:CXIVA_06170	60	175	70	0	1	175	2	176	1.3e-60	234.2	ko:K11261	fwdE, fmdE	formylmethanofuran dehydrogenase subunit E [EC:1.2.99.5]	path:map00680,path:map01100,path:map01120,path:map01200	Methane metabolism|Metabolic pathways|Microbial metabolism in diverse environments|Carbon metabolism
Cluster_1061	0	0	1	0	0	0	0	0	0	rho:RHOM_04970	90.1	81	8	0	1	81	4	84	8.2e-35	147.9	ko:K03705	hrcA	heat-inducible transcriptional repressor	---	---
Cluster_1067	0	1	0	0	1	0	0	0	0	vir:X953_13550	67.3	248	81	0	31	278	22	269	6.4e-94	346.3	ko:K02073	metQ	D-methionine transport system substrate-binding protein	path:map02010	ABC transporters
Cluster_1069	0	0	0	1	0	1	0	0	0	era:ERE_13340	82.3	293	52	0	1	293	1	293	4.6e-135	483	ko:K09458	fabF	3-oxoacyl-[acyl-carrier-protein] synthase II [EC:2.3.1.179]	path:map00061,path:map00780,path:map01100,path:map01212	Fatty acid biosynthesis|Biotin metabolism|Metabolic pathways|Fatty acid metabolism
Cluster_1074	0	0	1	0	0	0	0	0	0	lai:LAC30SC_10320	86.7	30	4	0	1	30	1	30	0	60.8	ko:K03697	clpE	ATP-dependent Clp protease ATP-binding subunit ClpE	---	---
Cluster_1077	1	0	0	0	0	0	0	0	0	bhl:Bache_3079	75	52	13	0	1	52	1	52	1.2e-22	71.6	ko:K01573	oadG	oxaloacetate decarboxylase, gamma subunit [EC:4.1.1.3]	path:map00620,path:map01100	Pyruvate metabolism|Metabolic pathways
Cluster_1085	1	0	0	0	0	0	0	0	0	pbc:CD58_10955	30.8	198	137	0	29	226	413	610	3e-21	104.8	ko:K03406	mcp	methyl-accepting chemotaxis protein	path:map02020,path:map02030	Two-component system|Bacterial chemotaxis
Cluster_1086	0	1	0	0	0	0	0	0	0	rto:RTO_15650	61.7	94	36	0	194	287	199	292	8.6e-55	118.6	ko:K04096	smf	DNA processing protein	---	---
Cluster_1092	0	0	0	0	0	0	1	1	1	tfo:BFO_0404	69.8	199	60	0	129	327	181	379	1.6e-111	291.6	ko:K01000	mraY	phospho-N-acetylmuramoyl-pentapeptide-transferase [EC:2.7.8.13]	path:map00550,path:map01100,path:map01502	Peptidoglycan biosynthesis|Metabolic pathways|Vancomycin resistance
Cluster_1094	0	1	0	0	0	0	0	0	0	ele:Elen_1130	63.8	218	79	0	30	247	31	248	3.1e-75	283.9	ko:K09697	natA	sodium transport system ATP-binding protein	path:map02010,path:map02020	ABC transporters|Two-component system
Cluster_1099	0	0	0	0	1	0	0	1	0	tam:Theam_0570	60	25	10	0	3	27	188	212	2.3e-40	42.4	ko:K01892	HARS, hisS	histidyl-tRNA synthetase [EC:6.1.1.21]	path:map00970	Aminoacyl-tRNA biosynthesis
Cluster_1100	0	0	0	0	0	0	0	1	0	ral:Rumal_2514	42.7	75	43	0	3	77	4	78	2.6e-12	73.2	ko:K00558	DNMT1, dcm	DNA (cytosine-5)-methyltransferase 1 [EC:2.1.1.37]	path:map00270,path:map01100,path:map05206	Cysteine and methionine metabolism|Metabolic pathways|MicroRNAs in cancer
Cluster_1104	0	0	0	0	0	1	0	0	0	ebr:ECB_03248	100	318	0	0	1	318	282	599	6.2e-184	645.6	ko:K05366	mrcA	penicillin-binding protein 1A [EC:2.4.1.- 3.4.-.-]	path:map00550,path:map01100,path:map01501	Peptidoglycan biosynthesis|Metabolic pathways|beta-Lactam resistance
Cluster_1114	0	0	0	0	0	0	1	0	0	ate:Athe_2055	49.3	73	37	0	160	232	432	504	5.2e-12	73.9	ko:K07720	yesN	two-component system, response regulator YesN	path:map02020	Two-component system
Cluster_1115	0	0	0	0	0	0	1	0	0	bfr:BF0608	77.1	131	30	0	1	131	4	134	0	196.8	ko:K12524	thrA	bifunctional aspartokinase / homoserine dehydrogenase 1 [EC:2.7.2.4 1.1.1.3]	path:map00260,path:map00261,path:map00270,path:map00300,path:map01100,path:map01110,path:map01120,path:map01130,path:map01230	Glycine, serine and threonine metabolism|Monobactam biosynthesis|Cysteine and methionine metabolism|Lysine biosynthesis|Metabolic pathways|Biosynthesis of secondary metabolites|Microbial metabolism in diverse environments|Biosynthesis of antibiotics|Biosynthesis of amino acids
Cluster_1118	0	1	0	0	0	0	0	0	0	bsus:Q433_19460	39.5	76	46	0	3	78	5	80	1.3e-08	63.2	ko:K16698	tuaG	teichuronic acid biosynthesis glycosyltransferase TuaG [EC:2.4.-.-]	---	---
Cluster_1120	0	0	0	0	0	1	0	0	0	sxl:SXYLSMQ121_1238	67.4	135	44	0	1	135	1	135	4.4e-52	205.3	ko:K02076	zurR, zur	Fur family transcriptional regulator, zinc uptake regulator	---	---
Cluster_1122	0	0	0	0	0	0	0	1	0	ecv:APECO1_1597	100	149	0	0	1	149	1	149	3.1e-79	295.4	ko:K07738	nrdR	transcriptional repressor NrdR	---	---
Cluster_1123	0	1	0	0	0	0	0	0	0	rho:RHOM_15305	67.9	486	156	0	1	486	1	486	8.8e-197	689.1	ko:K02172	blaR1	bla regulator protein blaR1	path:map01501	beta-Lactam resistance
Cluster_1124	0	1	0	0	1	0	0	0	0	gbr:Gbro_2728	31.2	138	95	0	51	188	56	193	1.1e-14	82.8	ko:K00038	E1.1.1.53	3alpha(or 20beta)-hydroxysteroid dehydrogenase [EC:1.1.1.53]	path:map00140,path:map01100	Steroid hormone biosynthesis|Metabolic pathways
Cluster_1125	0	0	0	0	0	0	0	1	0	tpd:Teth39_0288	67.6	37	12	0	25	61	25	61	1e-59	61.2	ko:K00060	tdh	threonine 3-dehydrogenase [EC:1.1.1.103]	path:map00260	Glycine, serine and threonine metabolism
Cluster_1129	1	0	1	0	0	0	0	0	0	ccl:Clocl_0120	40.3	67	40	0	200	266	205	271	1.7e-19	57.8	ko:K04518	pheA2	prephenate dehydratase [EC:4.2.1.51]	path:map00400,path:map01100,path:map01110,path:map01130,path:map01230	Phenylalanine, tyrosine and tryptophan biosynthesis|Metabolic pathways|Biosynthesis of secondary metabolites|Biosynthesis of antibiotics|Biosynthesis of amino acids
Cluster_1130	0	1	0	0	0	0	0	0	0	cct:CC1_28670	93.5	31	2	0	12	42	10	40	2.6e-11	61.6	ko:K09747	K09747	uncharacterized protein	---	---
Cluster_1131	0	0	0	0	0	0	1	0	0	osp:Odosp_2731	61.2	85	33	0	2	86	458	542	3.3e-23	109.4	ko:K01486	ade	adenine deaminase [EC:3.5.4.2]	path:map00230,path:map01100	Purine metabolism|Metabolic pathways
Cluster_1134	0	0	0	1	1	0	0	1	0	cow:Calow_0353	46.8	109	58	0	1	109	154	262	2.5e-23	109.8	ko:K07045	K07045	uncharacterized protein	---	---
Cluster_1135	0	0	0	0	0	0	0	1	0	mas:Mahau_0771	42.9	259	148	0	24	282	36	294	5.8e-66	253.4	ko:K02026	ABC.MS.P1	multiple sugar transport system permease protein	---	---
Cluster_1136	1	0	0	0	0	0	0	0	0	eel:EUBELI_00574	67.9	196	63	0	1	196	13	208	3e-73	276.6	ko:K04759	feoB	ferrous iron transport protein B	---	---
Cluster_1137	0	0	0	0	0	0	1	0	0	amim:MIM_c01440	30.3	122	85	0	125	246	5	126	3.5e-10	67.8	ko:K06867	K06867	uncharacterized protein	---	---
Cluster_1140	0	0	0	1	0	0	0	0	0	ssp:SSP1505	87.8	566	69	0	1	566	1	566	3.9e-295	1016.1	ko:K01881	PARS, proS	prolyl-tRNA synthetase [EC:6.1.1.15]	path:map00970	Aminoacyl-tRNA biosynthesis
Cluster_1146	0	0	0	0	0	0	0	0	1	cap:CLDAP_16990	55.6	124	55	0	2	125	189	312	6.6e-32	138.3	ko:K15856	rmd	GDP-4-dehydro-6-deoxy-D-mannose reductase [EC:1.1.1.281]	path:map00051,path:map00520	Fructose and mannose metabolism|Amino sugar and nucleotide sugar metabolism
Cluster_1151	0	0	0	0	0	0	0	1	0	tsh:Tsac_1474	47.1	121	64	0	212	332	201	321	4.1e-51	120.6	ko:K15778	pmm-pgm	phosphomannomutase / phosphoglucomutase [EC:5.4.2.8 5.4.2.2]	path:map00010,path:map00030,path:map00051,path:map00052,path:map00230,path:map00500,path:map00520,path:map00521,path:map01100,path:map01110,path:map01120,path:map01130	Glycolysis / Gluconeogenesis|Pentose phosphate pathway|Fructose and mannose metabolism|Galactose metabolism|Purine metabolism|Starch and sucrose metabolism|Amino sugar and nucleotide sugar metabolism|Streptomycin biosynthesis|Metabolic pathways|Biosynthesis of secondary metabolites|Microbial metabolism in diverse environments|Biosynthesis of antibiotics
Cluster_1155	0	1	0	0	0	0	0	0	0	lrt:LRI_0260	98.8	250	3	0	1	250	1	250	3.7e-140	499.6	ko:K03811	pnuC	nicotinamide mononucleotide transporter	---	---
Cluster_1156	0	0	0	1	1	0	1	0	0	bxy:BXY_13440	95.3	451	21	0	1	451	1	451	1.8e-252	874	ko:K11749	rseP	regulator of sigma E protease [EC:3.4.24.-]	path:map04112	Cell cycle - Caulobacter
Cluster_1157	0	0	0	0	0	0	0	1	0	ert:EUR_17410	81.2	357	67	0	1	357	1	357	1.2e-165	585.1	ko:K11072	potA	spermidine/putrescine transport system ATP-binding protein [EC:3.6.3.31]	path:map02010	ABC transporters
Cluster_1164	0	0	0	0	0	0	0	1	0	cbac:JI75_01115	87.5	64	8	0	1	64	1	64	1.8e-26	120.2	ko:K03704	cspA	cold shock protein (beta-ribbon, CspA family)	---	---
Cluster_1167	1	0	0	0	0	0	0	0	0	bdo:EL88_22350	84.4	269	42	0	1	269	1	269	1.2e-131	471.5	ko:K01629	rhaD	rhamnulose-1-phosphate aldolase [EC:4.1.2.19]	path:map00040,path:map00051,path:map01120	Pentose and glucuronate interconversions|Fructose and mannose metabolism|Microbial metabolism in diverse environments
Cluster_1171	0	0	0	1	1	1	0	0	0	lgr:LCGT_1182	97.3	226	6	0	1	226	1	226	3.6e-125	449.5	ko:K01952	purL, PFAS	phosphoribosylformylglycinamidine synthase [EC:6.3.5.3]	path:map00230,path:map01100,path:map01110,path:map01130	Purine metabolism|Metabolic pathways|Biosynthesis of secondary metabolites|Biosynthesis of antibiotics
Cluster_1172	0	1	0	0	1	0	0	1	0	ova:OBV_39960	69.6	92	28	0	3	94	292	383	1.4e-31	137.1	ko:K18707	mtaB	threonylcarbamoyladenosine tRNA methylthiotransferase MtaB [EC:2.8.4.5]	---	---
Cluster_1175	0	0	0	0	0	0	0	1	0	pha:PSHAa1401	36	100	64	0	111	210	108	207	4.9e-17	90.1	ko:K01069	E3.1.2.6, gloB	hydroxyacylglutathione hydrolase [EC:3.1.2.6]	path:map00620	Pyruvate metabolism
Cluster_1176	0	0	0	0	0	0	0	0	1	wsu:WS0002	72.2	273	76	0	1	273	500	772	8.9e-114	412.1	ko:K02470	gyrB	DNA gyrase subunit B [EC:5.99.1.3]	---	---
Cluster_1185	0	0	0	0	0	1	0	0	0	ttm:Tthe_2540	76.9	108	25	0	1	108	108	215	1.3e-43	177.2	ko:K00616	E2.2.1.2, talA, talB	transaldolase [EC:2.2.1.2]	path:map00030,path:map01100,path:map01110,path:map01120,path:map01130,path:map01200,path:map01230	Pentose phosphate pathway|Metabolic pathways|Biosynthesis of secondary metabolites|Microbial metabolism in diverse environments|Biosynthesis of antibiotics|Carbon metabolism|Biosynthesis of amino acids
Cluster_1189	0	0	0	0	0	0	0	0	1	mlh:MLEA_006050	54.5	101	46	0	122	222	121	221	1.6e-58	119.8	ko:K03744	lemA	LemA protein	---	---
Cluster_1190	0	0	0	0	0	0	0	0	1	bdh:GV66_02290	93.5	107	7	0	1	107	1	107	2.8e-51	202.6	ko:K01867	WARS, trpS	tryptophanyl-tRNA synthetase [EC:6.1.1.2]	path:map00970	Aminoacyl-tRNA biosynthesis
Cluster_1192	0	0	0	0	1	0	0	0	0	bpsm:BBQ_4513	49.4	79	40	0	3	81	287	365	8.8e-17	89.7	ko:K03228	yscT, sctT, hrcT	type III secretion protein T	path:map03070	Bacterial secretion system
Cluster_1193	1	0	0	0	0	0	0	0	0	rix:RO1_26490	60	115	46	0	2	116	4	118	2.1e-38	159.8	ko:K01224	E3.2.1.89	arabinogalactan endo-1,4-beta-galactosidase [EC:3.2.1.89]	---	---
Cluster_1194	0	0	1	1	0	0	0	0	0	efd:EFD32_0118	100	307	0	0	1	307	1	307	9e-177	621.7	ko:K00867	coaA	type I pantothenate kinase [EC:2.7.1.33]	path:map00770,path:map01100	Pantothenate and CoA biosynthesis|Metabolic pathways
Cluster_1197	0	0	0	0	1	0	0	0	0	ova:OBV_21170	70.9	134	39	0	1	134	1	134	1.2e-49	197.2	ko:K11145	K11145	ribonuclease III family protein [EC:3.1.26.-]	---	---
Cluster_1198	0	0	0	0	0	0	1	0	1	tai:Taci_0655	52.1	94	45	0	2	95	345	438	5.9e-17	88.6	ko:K02314	dnaB	replicative DNA helicase [EC:3.6.4.12]	path:map03030,path:map04112	DNA replication|Cell cycle - Caulobacter
Cluster_1200	0	0	0	0	1	0	0	0	0	lga:LGAS_1790	93	459	32	0	1	459	4	462	7.4e-246	852	ko:K03293	TC.AAT	amino acid transporter, AAT family	---	---
Cluster_1201	0	0	0	0	0	1	0	0	0	ccl:Clocl_0356	53.3	244	114	0	1	244	1	244	1.6e-68	261.5	ko:K02004	ABC.CD.P	putative ABC transport system permease protein	---	---
Cluster_1202	0	0	0	0	0	0	1	0	0	cya:CYA_0391	37.7	106	66	0	241	346	286	391	1.1e-10	70.5	ko:K11717	sufS	cysteine desulfurase / selenocysteine lyase [EC:2.8.1.7 4.4.1.16]	path:map00450,path:map01100	Selenocompound metabolism|Metabolic pathways
Cluster_1206	0	0	0	0	0	0	0	1	0	par:Psyc_0360	36.5	167	106	0	37	203	30	196	6e-28	126.3	ko:K07126	K07126	uncharacterized protein	---	---
Cluster_1211	1	0	0	0	0	0	0	0	0	aaa:Acav_2215	52.9	155	73	0	3	157	19	173	2.7e-56	161.8	ko:K00941	thiD	hydroxymethylpyrimidine/phosphomethylpyrimidine kinase [EC:2.7.1.49 2.7.4.7]	path:map00730,path:map01100	Thiamine metabolism|Metabolic pathways
Cluster_1216	0	0	0	0	0	0	0	1	0	ecok:ECMDS42_3716	100	62	0	0	1	62	184	245	5.2e-29	128.6	ko:K02315	dnaC	DNA replication protein DnaC	---	---
Cluster_1217	0	0	1	0	0	0	0	0	0	rob:CK5_15850	79.5	44	9	0	13	56	1	44	3.4e-12	72.8	ko:K06959	tex	protein Tex	---	---
Cluster_1227	0	1	1	0	0	0	0	0	0	ash:AL1_00740	71.6	155	44	0	1	155	1	155	7.6e-55	214.5	ko:K09748	rimP	ribosome maturation factor RimP	---	---
Cluster_1232	0	0	0	0	0	1	0	0	0	wwe:P147_WWE3C01G0912	51.5	99	48	0	67	165	66	164	3.4e-23	110.9	ko:K03437	spoU	RNA methyltransferase, TrmH family	---	---
Cluster_1233	0	0	1	0	0	0	0	0	0	paen:P40081_11445	65	40	14	0	30	69	36	75	3.2e-07	56.2	ko:K03574	mutT, NUDT15, MTH2	8-oxo-dGTP diphosphatase [EC:3.6.1.55]	---	---
Cluster_1234	0	0	0	1	0	0	0	0	0	cao:Celal_3234	28.1	64	46	0	444	507	187	250	3e-20	35.8	ko:K03657	uvrD, pcrA	DNA helicase II / ATP-dependent DNA helicase PcrA [EC:3.6.4.12]	path:map03420,path:map03430	Nucleotide excision repair|Mismatch repair
Cluster_1236	1	1	0	0	0	0	0	0	0	bde:BDP_0294	70.9	374	109	0	1	374	21	394	1e-154	548.9	ko:K11358	yhdR	aspartate aminotransferase [EC:2.6.1.1]	path:map00220,path:map00250,path:map00270,path:map00330,path:map00350,path:map00360,path:map00400,path:map00401,path:map00950,path:map00960,path:map01100,path:map01110,path:map01130,path:map01210,path:map01230	Arginine biosynthesis|Alanine, aspartate and glutamate metabolism|Cysteine and methionine metabolism|Arginine and proline metabolism|Tyrosine metabolism|Phenylalanine metabolism|Phenylalanine, tyrosine and tryptophan biosynthesis|Novobiocin biosynthesis|Isoquinoline alkaloid biosynthesis|Tropane, piperidine and pyridine alkaloid biosynthesis|Metabolic pathways|Biosynthesis of secondary metabolite…
Cluster_1237	0	0	0	0	1	0	0	0	0	afd:Alfi_1295	75.6	78	19	0	48	125	66	143	2.5e-28	126.3	ko:K03585	acrA, mexA, adeI, smeD, mtrC, cmeA	membrane fusion protein, multidrug efflux system	path:map01501,path:map01503	beta-Lactam resistance|Cationic antimicrobial peptide (CAMP) resistance
Cluster_1238	0	0	0	0	0	1	0	0	0	lsl:LSL_0475	70.9	275	80	0	23	297	19	293	1.3e-108	395.2	ko:K07533	prsA	foldase protein PrsA [EC:5.2.1.8]	---	---
Cluster_1241	0	0	0	0	0	0	0	0	1	bprs:CK3_34040	37	211	133	0	44	254	55	265	5.3e-41	170.2	ko:K03589	ftsQ	cell division protein FtsQ	path:map04112	Cell cycle - Caulobacter
Cluster_1243	0	0	0	0	0	0	1	0	0	fpa:FPR_29050	64.7	102	36	0	3	104	5	106	5.9e-33	141.7	ko:K03823	pat	phosphinothricin acetyltransferase [EC:2.3.1.183]	path:map00440,path:map01130	Phosphonate and phosphinate metabolism|Biosynthesis of antibiotics
Cluster_1244	0	1	0	0	0	0	0	0	0	doi:FH5T_19545	59	39	16	0	99	137	97	135	1.9e-26	54.7	ko:K03559	exbD	biopolymer transport protein ExbD	---	---
Cluster_1246	0	0	0	0	0	0	0	1	0	coo:CCU_08230	60.1	143	57	0	13	155	12	154	1.8e-43	176.8	ko:K03088	SIG3.2, rpoE	RNA polymerase sigma-70 factor, ECF subfamily	---	---
Cluster_1249	0	0	0	0	0	0	0	1	0	rho:RHOM_16360	48.9	90	46	0	105	194	104	193	5e-20	99.8	ko:K07813	agrB	accessory gene regulator B	path:map02020	Two-component system
Cluster_1252	0	0	0	0	1	1	0	0	0	gym:GYMC10_2585	41	61	36	0	441	501	448	508	4.7e-13	61.2	ko:K07718	yesM	two-component system, sensor histidine kinase YesM [EC:2.7.13.3]	path:map02020	Two-component system
Cluster_1253	0	0	0	0	0	0	0	0	1	bdh:GV66_19340	59	117	48	0	8	124	6	122	1.3e-33	145.2	ko:K01448	E3.5.1.28B, amiA, amiB, amiC	N-acetylmuramoyl-L-alanine amidase [EC:3.5.1.28]	path:map01503	Cationic antimicrobial peptide (CAMP) resistance
Cluster_1258	0	0	0	0	0	0	0	1	0	cce:Ccel_1077	64.6	158	56	0	189	346	185	342	2.6e-53	211.8	ko:K02057	ABC.SS.P	simple sugar transport system permease protein	---	---
Cluster_1262	0	0	0	0	0	0	1	0	0	bast:BAST_0299	50.8	65	32	0	191	255	161	225	3.3e-11	72	ko:K07052	K07052	uncharacterized protein	---	---
Cluster_1264	0	0	0	0	0	0	0	0	1	abra:BN85316360	42.8	215	123	0	388	602	293	507	9e-82	175.6	ko:K03798	ftsH, hflB	cell division protease FtsH [EC:3.4.24.-]	---	---
Cluster_1266	0	0	0	0	0	0	1	0	0	pdi:BDI_3726	76.3	253	60	0	263	515	243	495	4e-110	401.4	ko:K06178	rluB	23S rRNA pseudouridine2605 synthase [EC:5.4.99.22]	---	---
Cluster_1267	0	0	0	1	0	0	0	0	1	dai:Desaci_2737	39.3	56	34	0	5	60	254	309	1.6e-06	53.9	ko:K02172	blaR1	bla regulator protein blaR1	path:map01501	beta-Lactam resistance
Cluster_1275	0	0	0	0	0	0	0	1	0	lsp:Bsph_4214	58.8	243	100	0	81	323	78	320	3.9e-91	305.1	ko:K17810	asl	D-aspartate ligase [EC:6.3.1.12]	---	---
Cluster_1280	0	0	0	0	1	0	0	0	0	eel:EUBELI_00740	80.6	72	14	0	1	72	3	74	6.7e-29	128.3	ko:K03320	amt, AMT, MEP	ammonium transporter, Amt family	---	---
Cluster_1282	0	0	0	0	0	0	0	1	0	ova:OBV_23180	100	11	0	0	168	178	167	177	8.6e-70	25.4	ko:K08884	K08884	serine/threonine protein kinase, bacterial [EC:2.7.11.1]	---	---
Cluster_1286	0	0	0	0	0	0	0	1	0	csr:Cspa_c33330	69.4	229	70	0	1	229	20	248	1.7e-85	317.8	ko:K09013	sufC	Fe-S cluster assembly ATP-binding protein	---	---
Cluster_1287	0	0	1	0	0	0	0	0	0	rho:RHOM_12150	71.4	119	34	0	1	119	1	119	1.1e-47	190.7	ko:K07484	K07484	transposase	---	---
Cluster_1295	0	0	0	0	0	0	1	1	0	era:ERE_10160	48.6	138	71	0	253	390	231	368	3.9e-33	145.2	ko:K00600	glyA, SHMT	glycine hydroxymethyltransferase [EC:2.1.2.1]	path:map00260,path:map00460,path:map00630,path:map00670,path:map00680,path:map01100,path:map01110,path:map01120,path:map01130,path:map01200,path:map01230	Glycine, serine and threonine metabolism|Cyanoamino acid metabolism|Glyoxylate and dicarboxylate metabolism|One carbon pool by folate|Methane metabolism|Metabolic pathways|Biosynthesis of secondary metabolites|Microbial metabolism in diverse environments|Biosynthesis of antibiotics|Carbon metabolism|Biosynthesis of amino acids
Cluster_1304	1	0	0	0	0	0	0	0	0	cpy:Cphy_1950	77.1	35	8	0	4	38	138	172	1e-61	62.4	ko:K00930	argB	acetylglutamate kinase [EC:2.7.2.8]	path:map00220,path:map01100,path:map01110,path:map01130,path:map01210,path:map01230	Arginine biosynthesis|Metabolic pathways|Biosynthesis of secondary metabolites|Biosynthesis of antibiotics|2-Oxocarboxylic acid metabolism|Biosynthesis of amino acids
Cluster_1305	1	0	0	0	0	0	0	0	0	rim:ROI_37990	53.7	54	25	0	1	54	121	174	2.9e-97	66.6	ko:K01224	E3.2.1.89	arabinogalactan endo-1,4-beta-galactosidase [EC:3.2.1.89]	---	---
Cluster_1307	0	0	0	0	0	0	0	1	0	dec:DCF50_p36	65.4	52	18	0	138	189	396	447	2.7e-12	77	ko:K03630	radC	DNA repair protein RadC	---	---
Cluster_1308	0	0	0	0	0	0	1	1	0	cpas:Clopa_4421	65.2	164	57	0	1	164	286	449	2.1e-59	229.9	ko:K01810	GPI, pgi	glucose-6-phosphate isomerase [EC:5.3.1.9]	path:map00010,path:map00030,path:map00500,path:map00520,path:map01100,path:map01110,path:map01120,path:map01130,path:map01200	Glycolysis / Gluconeogenesis|Pentose phosphate pathway|Starch and sucrose metabolism|Amino sugar and nucleotide sugar metabolism|Metabolic pathways|Biosynthesis of secondary metabolites|Microbial metabolism in diverse environments|Biosynthesis of antibiotics|Carbon metabolism
Cluster_1309	0	0	1	0	0	0	0	0	0	pmr:PMI1276	100	389	0	0	1	389	1	389	1.7e-229	797.3	ko:K02529	lacI, galR	LacI family transcriptional regulator	---	---
Cluster_1310	0	0	0	0	0	0	1	0	1	dec:DCF50_p755	52	394	189	0	97	490	97	490	8.2e-133	427.6	ko:K15738	uup	ATP-binding cassette, subfamily F, uup	---	---
Cluster_1312	0	0	0	0	0	0	0	0	1	sho:SHJGH_0503	48.6	105	54	0	7	111	9	113	3.9e-48	115.9	ko:K06221	dkgA	2,5-diketo-D-gluconate reductase A [EC:1.1.1.346]	---	---
Cluster_1313	0	0	0	0	0	0	1	0	0	bpb:bpr_I1649	64.3	28	10	0	156	183	157	184	2.9e-44	39.3	ko:K03550	ruvA	holliday junction DNA helicase RuvA [EC:3.6.4.12]	path:map03440	Homologous recombination
Cluster_1316	0	0	0	0	0	1	0	0	0	elm:ELI_2195	72.8	81	22	0	1	81	12	92	3e-29	129.4	ko:K07461	K07461	putative endonuclease	---	---
Cluster_1317	0	0	1	1	0	0	0	0	0	sik:K710_1545	42.7	157	90	0	19	175	19	175	2.9e-30	135.6	ko:K01999	livK	branched-chain amino acid transport system substrate-binding protein	path:map02010	ABC transporters
Cluster_1318	0	0	0	0	0	0	0	1	0	cls:CXIVA_20810	67.4	89	29	0	15	103	1	89	2.8e-30	132.9	ko:K09787	K09787	uncharacterized protein	---	---
Cluster_1320	0	0	1	0	0	0	0	0	0	cct:CC1_08420	61	136	53	0	2	137	4	139	3.2e-39	162.5	ko:K11050	ABC-2.CYL.A, cylA	multidrug/hemolysin transport system ATP-binding protein	path:map02010	ABC transporters
Cluster_1324	0	0	0	0	0	0	0	1	0	twi:Thewi_0639	38.9	72	44	0	55	126	49	120	2.1e-06	55.8	ko:K02477	K02477	two-component system, LytT family, response regulator	---	---
Cluster_1327	0	0	0	0	0	0	1	0	0	bpb:bpr_I1068	69.5	406	124	0	3	408	5	410	1.1e-165	585.5	ko:K00850	pfkA, PFK	6-phosphofructokinase 1 [EC:2.7.1.11]	path:map00010,path:map00030,path:map00051,path:map00052,path:map00680,path:map01100,path:map01110,path:map01120,path:map01130,path:map01200,path:map01230,path:map03018,path:map04152,path:map05230	Glycolysis / Gluconeogenesis|Pentose phosphate pathway|Fructose and mannose metabolism|Galactose metabolism|Methane metabolism|Metabolic pathways|Biosynthesis of secondary metabolites|Microbial metabolism in diverse environments|Biosynthesis of antibiotics|Carbon metabolism|Biosynthesis of amino acids|RNA degradation|AMPK signaling pathway|Central carbon metabolism in cancer
Cluster_1330	1	0	0	0	0	0	0	0	0	pgn:PGN_0055	46.2	65	35	0	12	76	9	73	8e-10	65.5	ko:K01185	E3.2.1.17	lysozyme [EC:3.2.1.17]	---	---
Cluster_1343	0	0	0	0	0	0	1	0	0	bla:BLA_0903	68	25	8	0	303	327	329	353	1.1e-80	41.2	ko:K01200	E3.2.1.41	pullulanase [EC:3.2.1.41]	---	---
Cluster_1344	0	0	0	0	0	0	0	1	0	ahr:V428_11820	63.6	151	55	0	10	160	2	152	6.8e-51	201.8	ko:K07170	K07170	GAF domain-containing protein	---	---
Cluster_1350	0	1	0	0	0	0	0	0	0	rix:RO1_36730	67.1	161	53	0	1	161	255	415	1.1e-57	224.2	ko:K00975	glgC	glucose-1-phosphate adenylyltransferase [EC:2.7.7.27]	path:map00500,path:map00520,path:map01100,path:map01110	Starch and sucrose metabolism|Amino sugar and nucleotide sugar metabolism|Metabolic pathways|Biosynthesis of secondary metabolites
Cluster_1351	0	0	0	1	0	0	0	0	0	fpa:FPR_24100	33.8	151	100	0	51	201	50	200	5.4e-31	111.7	ko:K02004	ABC.CD.P	putative ABC transport system permease protein	---	---
Cluster_1354	0	0	0	0	0	0	0	1	0	ere:EUBREC_3176	55.3	215	96	0	1	215	1	215	1.4e-148	247.7	ko:K00873	PK, pyk	pyruvate kinase [EC:2.7.1.40]	path:map00010,path:map00230,path:map00620,path:map01100,path:map01110,path:map01120,path:map01130,path:map01200,path:map01230,path:map04922,path:map04930,path:map05203,path:map05230	Glycolysis / Gluconeogenesis|Purine metabolism|Pyruvate metabolism|Metabolic pathways|Biosynthesis of secondary metabolites|Microbial metabolism in diverse environments|Biosynthesis of antibiotics|Carbon metabolism|Biosynthesis of amino acids|Glucagon signaling pathway|Type II diabetes mellitus|Viral carcinogenesis|Central carbon metabolism in cancer
Cluster_1358	1	0	0	0	0	0	0	0	0	bvu:BVU_1172	68.6	229	72	0	1	229	1	229	8e-86	318.9	ko:K03177	truB, PUS4, TRUB1	tRNA pseudouridine55 synthase [EC:5.4.99.25]	---	---
Cluster_1361	0	0	0	0	0	0	0	1	0	rme:Rmet_0480	43.6	243	137	0	2	244	66	308	5.1e-57	223.8	ko:K07493	K07493	putative transposase	---	---
Cluster_1367	0	0	0	0	1	0	0	0	0	bfg:BF638R_0310	58	481	202	0	3	483	1	481	1.4e-162	575.5	ko:K01928	murE	UDP-N-acetylmuramoyl-L-alanyl-D-glutamate--2,6-diaminopimelate ligase [EC:6.3.2.13]	path:map00300,path:map00550	Lysine biosynthesis|Peptidoglycan biosynthesis
Cluster_1368	0	0	0	0	1	0	0	0	0	ani:AN1542.2	46.6	58	31	0	5	62	34	91	1.5e-08	64.7	ko:K18651	XGCA	oligoxyloglucan reducing-end-specific cellobiohydrolase [EC:3.2.1.150]	---	---
Cluster_1376	0	0	0	0	0	0	0	0	1	scn:Solca_2757	40.7	54	32	0	21	74	574	627	8.4e-06	54.3	ko:K02014	TC.FEV.OM	iron complex outermembrane recepter protein	---	---
Cluster_1380	0	0	0	0	1	1	0	0	0	tde:TDE1061	37.6	189	118	0	260	448	247	435	3.3e-79	144.4	ko:K06147	ABCB-BAC	ATP-binding cassette, subfamily B, bacterial	---	---
Cluster_1381	0	0	0	0	1	0	0	0	0	hje:HacjB3_08165	34.7	167	109	0	103	269	101	267	1.3e-21	106.3	ko:K03406	mcp	methyl-accepting chemotaxis protein	path:map02020,path:map02030	Two-component system|Bacterial chemotaxis
Cluster_1383	0	0	0	0	0	0	0	0	1	rob:CK5_24550	64	189	68	0	1	189	1	189	1.4e-67	257.7	ko:K02443	glpP	glycerol uptake operon antiterminator	---	---
Cluster_1385	0	0	0	1	0	0	0	0	0	rix:RO1_37660	47.9	169	88	0	1	169	1	169	3.4e-39	163.7	ko:K02004	ABC.CD.P	putative ABC transport system permease protein	---	---
Cluster_1386	0	0	0	0	0	0	0	1	0	cni:Calni_2013	73.4	94	25	0	1	94	1	94	1.2e-33	144.1	ko:K02884	RP-L19, MRPL19, rplS	large subunit ribosomal protein L19	path:map03010	Ribosome
Cluster_1387	0	1	0	0	0	0	0	0	0	cso:CLS_19080	74.7	281	71	0	1	281	215	495	6.2e-121	436	ko:K00965	galT, GALT	UDPglucose--hexose-1-phosphate uridylyltransferase [EC:2.7.7.12]	path:map00052,path:map00520,path:map01100,path:map04917	Galactose metabolism|Amino sugar and nucleotide sugar metabolism|Metabolic pathways|Prolactin signaling pathway
Cluster_1388	0	0	0	0	0	1	0	0	0	cbt:CLH_0024	45.7	46	25	0	890	935	936	981	4.9e-41	43.9	ko:K16899	addB	ATP-dependent helicase/nuclease subunit B [EC:3.1.-.- 3.6.4.12]	---	---
Cluster_1395	0	0	0	0	0	0	0	1	0	chd:Calhy_1974	44.2	165	92	0	1	165	1	165	2.9e-39	165.6	ko:K01628	fucA	L-fuculose-phosphate aldolase [EC:4.1.2.17]	path:map00051,path:map01120	Fructose and mannose metabolism|Microbial metabolism in diverse environments
Cluster_1402	0	0	0	0	1	0	0	0	0	hac:Hac_0317	54.8	146	66	0	2	147	4	149	4.3e-39	162.2	ko:K03564	BCP, PRXQ, DOT5	peroxiredoxin Q/BCP [EC:1.11.1.15]	---	---
Cluster_1407	0	0	0	0	0	1	0	0	0	ert:EUR_20820	56.1	223	98	0	2	224	261	483	6.1e-61	236.1	ko:K03406	mcp	methyl-accepting chemotaxis protein	path:map02020,path:map02030	Two-component system|Bacterial chemotaxis
Cluster_1410	1	1	0	0	0	0	0	0	0	mca:MCA1892	41.2	85	50	0	88	172	87	171	1.6e-11	73.9	ko:K03655	recG	ATP-dependent DNA helicase RecG [EC:3.6.4.12]	path:map03440	Homologous recombination
Cluster_1411	0	1	0	0	0	0	0	0	0	ash:AL1_22200	94.1	85	5	0	1	85	1	85	1.2e-41	170.6	ko:K01866	YARS, tyrS	tyrosyl-tRNA synthetase [EC:6.1.1.1]	path:map00970	Aminoacyl-tRNA biosynthesis
Cluster_1412	0	0	0	1	1	0	0	0	0	era:ERE_11320	58.2	165	69	0	91	255	85	249	2.8e-58	195.3	ko:K01929	murF	UDP-N-acetylmuramoyl-tripeptide--D-alanyl-D-alanine ligase [EC:6.3.2.10]	path:map00300,path:map00550,path:map01100,path:map01502	Lysine biosynthesis|Peptidoglycan biosynthesis|Metabolic pathways|Vancomycin resistance
Cluster_1413	0	0	0	0	0	0	0	0	1	paea:R70723_22900	37.7	130	81	0	249	378	258	387	1.5e-33	103.6	ko:K07718	yesM	two-component system, sensor histidine kinase YesM [EC:2.7.13.3]	path:map02020	Two-component system
Cluster_1414	0	0	0	0	0	0	0	1	0	baci:B1NLA3E_15050	43.8	32	18	0	155	186	160	191	9.3e-45	33.1	ko:K01286	E3.4.16.4	D-alanyl-D-alanine carboxypeptidase [EC:3.4.16.4]	---	---
Cluster_1416	0	0	0	0	0	0	1	0	0	bur:Bcep18194_A3306	40.9	66	39	0	36	101	226	291	3.8e-08	59.3	ko:K13652	K13652	AraC family transcriptional regulator	---	---
Cluster_1422	0	0	0	0	0	0	0	1	0	ecx:EcHS_A3329	100	258	0	0	1	258	1	258	2.6e-144	513.5	ko:K08302	gatY-kbaY	tagatose 1,6-diphosphate aldolase GatY/KbaY [EC:4.1.2.40]	path:map00052,path:map01100	Galactose metabolism|Metabolic pathways
Cluster_1424	0	0	0	0	1	1	0	0	0	cso:CLS_19390	69.5	190	58	0	1	190	103	292	4.5e-71	269.2	ko:K17828	pyrDI	dihydroorotate dehydrogenase (NAD+) catalytic subunit [EC:1.3.1.14]	path:map00240,path:map01100	Pyrimidine metabolism|Metabolic pathways
Cluster_1425	0	0	0	0	0	0	1	0	0	tpk:JO40_01925	54.3	92	42	0	165	256	170	261	3e-54	106.7	ko:K15581	oppB	oligopeptide transport system permease protein	path:map01501,path:map02010	beta-Lactam resistance|ABC transporters
Cluster_1426	0	0	0	0	0	0	0	0	1	stj:SALIVA_1457	39.3	107	65	0	61	167	915	1021	1.8e-06	55.5	ko:K12472	EPS15	epidermal growth factor receptor substrate 15	path:map04144	Endocytosis
Cluster_1432	1	1	1	0	0	0	1	0	1	bvu:BVU_1297	84.1	276	44	0	1	276	1	276	2e-132	474.2	ko:K07052	K07052	uncharacterized protein	---	---
Cluster_1434	0	0	0	0	0	0	0	1	0	dor:Desor_3748	66.6	311	104	0	30	340	32	342	8.8e-126	452.6	ko:K01012	bioB	biotin synthase [EC:2.8.1.6]	path:map00780,path:map01100	Biotin metabolism|Metabolic pathways
Cluster_1442	0	0	0	0	1	0	0	1	0	coo:CCU_19190	85	113	17	0	1	113	282	394	5.6e-52	204.9	ko:K01696	trpB	tryptophan synthase beta chain [EC:4.2.1.20]	path:map00260,path:map00400,path:map01100,path:map01110,path:map01130,path:map01230	Glycine, serine and threonine metabolism|Phenylalanine, tyrosine and tryptophan biosynthesis|Metabolic pathways|Biosynthesis of secondary metabolites|Biosynthesis of antibiotics|Biosynthesis of amino acids
Cluster_1445	0	0	0	1	0	0	0	0	0	paej:H70737_01130	57.4	54	23	0	2	55	29	82	1.7e-11	70.5	ko:K03088	SIG3.2, rpoE	RNA polymerase sigma-70 factor, ECF subfamily	---	---
Cluster_1446	0	0	0	0	0	1	0	0	0	seps:DP17_2159	39.5	76	46	0	89	164	91	166	1.2e-21	68.6	ko:K07040	K07040	uncharacterized protein	---	---
Cluster_1447	0	0	0	0	0	0	1	0	0	cdc:CD196_2887	76.5	226	53	0	1	226	1	226	2.2e-101	370.5	ko:K01223	E3.2.1.86B, bglA	6-phospho-beta-glucosidase [EC:3.2.1.86]	path:map00010	Glycolysis / Gluconeogenesis
Cluster_1448	0	0	0	0	0	0	0	1	0	cdl:CDR20291_3318	51.8	195	94	0	12	206	24	218	8.3e-54	213.4	ko:K07566	tsaC, rimN, SUA5	L-threonylcarbamoyladenylate synthase [EC:2.7.7.87]	---	---
Cluster_1450	0	0	0	0	0	1	0	0	0	cpy:Cphy_0004	61.1	357	139	0	1	357	1	357	7.1e-126	453	ko:K03629	recF	DNA replication and repair protein RecF	path:map03440	Homologous recombination
Cluster_1452	0	1	0	0	0	0	0	0	0	scy:SCATT_24640	68.4	158	50	0	1	158	86	243	1.1e-56	221.1	ko:K10112	msmX, msmK, malK, sugC, ggtA, msiK	multiple sugar transport system ATP-binding protein	path:map02010	ABC transporters
Cluster_1455	0	0	0	0	1	0	0	0	0	cce:Ccel_2935	42.9	77	44	0	4	80	2	78	4.3e-12	72.4	ko:K10947	padR	PadR family transcriptional regulator, regulatory protein PadR	---	---
Cluster_1462	0	0	0	0	0	0	0	1	0	mmw:Mmwyl1_3323	32	172	117	0	3	174	298	469	9.1e-22	106.3	ko:K03406	mcp	methyl-accepting chemotaxis protein	path:map02020,path:map02030	Two-component system|Bacterial chemotaxis
Cluster_1463	1	1	0	0	1	0	0	0	0	cct:CC1_15210	58.6	145	60	0	1	145	1	145	1.8e-42	173.3	ko:K02939	RP-L9, MRPL9, rplI	large subunit ribosomal protein L9	path:map03010	Ribosome
Cluster_1465	0	0	0	0	0	0	0	1	0	rbr:RBR_02310	62.7	51	19	0	1	51	223	273	6.4e-11	68.6	ko:K00878	thiM	hydroxyethylthiazole kinase [EC:2.7.1.50]	path:map00730,path:map01100	Thiamine metabolism|Metabolic pathways
Cluster_1467	1	1	1	1	0	0	0	0	0	bfr:BF0861	70.7	164	48	0	27	190	23	186	7.3e-188	237.7	ko:K00342	nuoM	NADH-quinone oxidoreductase subunit M [EC:1.6.5.3]	path:map00190,path:map01100	Oxidative phosphorylation|Metabolic pathways
Cluster_1468	1	0	0	0	0	0	0	0	0	tsu:Tresu_2352	83.3	108	18	0	222	329	172	279	3.3e-114	191.4	ko:K02058	ABC.SS.S	simple sugar transport system substrate-binding protein	---	---
Cluster_1469	0	1	0	0	0	0	0	0	0	rho:RHOM_12385	50	38	19	0	243	280	252	289	1.9e-87	50.4	ko:K00067	rfbD, rmlD	dTDP-4-dehydrorhamnose reductase [EC:1.1.1.133]	path:map00521,path:map00523,path:map01100	Streptomycin biosynthesis|Polyketide sugar unit biosynthesis|Metabolic pathways
Cluster_1476	0	1	0	0	0	0	0	0	0	ssp:SSP1623	76.5	34	8	0	1	34	349	382	1.8e-08	60.5	ko:K00121	frmA, ADH5, adhC	S-(hydroxymethyl)glutathione dehydrogenase / alcohol dehydrogenase [EC:1.1.1.284 1.1.1.1]	path:map00010,path:map00071,path:map00350,path:map00625,path:map00626,path:map00680,path:map00830,path:map00980,path:map00982,path:map01100,path:map01110,path:map01120,path:map01130,path:map01200,path:map01220,path:map05204	Glycolysis / Gluconeogenesis|Fatty acid degradation|Tyrosine metabolism|Chloroalkane and chloroalkene degradation|Naphthalene degradation|Methane metabolism|Retinol metabolism|Metabolism of xenobiotics by cytochrome P450|Drug metabolism - cytochrome P450|Metabolic pathways|Biosynthesis of secondary metabolites|Microbial metabolism in diverse environments|Biosynthesis of antibiotics|Carbon metabol…
Cluster_1477	0	0	0	0	0	0	0	1	0	rch:RUM_06240	54.9	91	41	0	73	163	72	162	1.5e-44	104	ko:K01493	comEB	dCMP deaminase [EC:3.5.4.12]	path:map00240,path:map01100	Pyrimidine metabolism|Metabolic pathways
Cluster_1479	1	1	1	1	0	0	0	1	0	ert:EUR_23590	64.7	187	66	0	1	187	1	187	6.4e-88	245.7	ko:K02279	cpaB, rcpC	pilus assembly protein CpaB	---	---
Cluster_1480	0	1	0	0	0	0	0	0	0	rho:RHOM_15790	65	346	121	0	2	347	59	404	1.4e-126	455.3	ko:K02283	cpaF, tadA	pilus assembly protein CpaF	---	---
Cluster_1484	0	0	0	0	0	0	0	1	0	pdi:BDI_3773	47.9	238	124	0	19	256	10	247	3.9e-62	240.7	ko:K07001	K07001	NTE family protein	---	---
Cluster_1487	1	1	0	0	0	0	0	0	0	cpe:CPE0549	51.1	90	44	0	3	92	153	242	1.6e-44	100.5	ko:K01582	E4.1.1.18, ldcC, cadA	lysine decarboxylase [EC:4.1.1.18]	path:map00310,path:map00960,path:map01100,path:map01110	Lysine degradation|Tropane, piperidine and pyridine alkaloid biosynthesis|Metabolic pathways|Biosynthesis of secondary metabolites
Cluster_1490	0	0	0	0	0	0	1	0	0	bth:BT_1564	99.3	151	1	0	1	151	1	151	1.8e-85	316.2	ko:K09457	queF	7-cyano-7-deazaguanine reductase [EC:1.7.1.13]	path:map00790,path:map01100	Folate biosynthesis|Metabolic pathways
Cluster_1495	0	0	0	0	0	1	0	0	0	lsl:LSL_1258	56.6	145	63	0	1	145	1	145	1.3e-45	183.7	ko:K03095	sprL	SprT-like protein	---	---
Cluster_1496	0	0	0	0	0	0	1	0	0	sgp:SpiGrapes_1990	51	143	70	0	1	143	1	143	2.7e-38	159.5	ko:K03783	punA	purine-nucleoside phosphorylase [EC:2.4.2.1]	path:map00230,path:map00240,path:map00760,path:map01100,path:map01110	Purine metabolism|Pyrimidine metabolism|Nicotinate and nicotinamide metabolism|Metabolic pathways|Biosynthesis of secondary metabolites
Cluster_1501	0	0	0	0	0	1	0	0	0	sdt:SPSE_2245	84.9	119	18	0	2	120	3	121	1.7e-48	193.4	ko:K02935	RP-L7, MRPL12, rplL	large subunit ribosomal protein L7/L12	path:map03010	Ribosome
Cluster_1505	0	1	0	0	0	0	0	0	0	cdl:CDR20291_0023	58.1	172	72	0	14	185	16	187	2.4e-53	212.6	ko:K03292	TC.GPH	glycoside/pentoside/hexuronide:cation symporter, GPH family	---	---
Cluster_1506	0	1	0	0	0	0	0	0	0	puf:UFO1_0269	52.6	76	36	0	488	563	463	538	6.4e-45	86.7	ko:K09684	pucR	purine catabolism regulatory protein	---	---
Cluster_1509	0	0	0	0	0	0	0	0	1	bsa:Bacsa_2639	57.1	126	54	0	27	152	18	143	1.8e-34	146.7	ko:K04075	tilS, mesJ	tRNA(Ile)-lysidine synthase [EC:6.3.4.19]	---	---
Cluster_1510	1	0	1	0	0	0	0	0	0	bvs:BARVI_01840	77.8	167	37	0	319	485	317	483	1.9e-210	265.8	ko:K00283	gcvPB	glycine dehydrogenase subunit 2 [EC:1.4.4.2]	path:map00260,path:map00630,path:map01100,path:map01110,path:map01130,path:map01200	Glycine, serine and threonine metabolism|Glyoxylate and dicarboxylate metabolism|Metabolic pathways|Biosynthesis of secondary metabolites|Biosynthesis of antibiotics|Carbon metabolism
Cluster_1511	0	0	0	0	0	0	0	1	0	rch:RUM_07250	59.6	52	21	0	532	583	966	1017	4.8e-29	68.9	ko:K02004	ABC.CD.P	putative ABC transport system permease protein	---	---
Cluster_1513	0	0	0	1	0	0	0	1	0	bsa:Bacsa_1812	47.4	78	41	0	200	277	202	279	2.6e-53	76.3	ko:K01735	aroB	3-dehydroquinate synthase [EC:4.2.3.4]	path:map00400,path:map01100,path:map01110,path:map01130,path:map01230	Phenylalanine, tyrosine and tryptophan biosynthesis|Metabolic pathways|Biosynthesis of secondary metabolites|Biosynthesis of antibiotics|Biosynthesis of amino acids
Cluster_1518	1	0	0	0	0	0	0	0	0	lgy:T479_22955	47.5	80	42	0	4	83	143	222	7.8e-17	88.2	ko:K11630	bceR	two-component system, OmpR family, bacitracin resistance response regulator BceR	path:map02020	Two-component system
Cluster_1521	0	0	0	0	0	1	0	0	0	elm:ELI_2755	60	70	28	0	1	70	1	70	3.1e-18	92.8	ko:K04758	feoA	ferrous iron transport protein A	---	---
Cluster_1522	0	0	0	0	0	0	0	1	0	bprs:CK3_27260	68.1	69	22	0	1	69	1	69	8.9e-69	99.4	ko:K19294	algI	alginate O-acetyltransferase complex protein AlgI	---	---
Cluster_1524	1	0	0	0	0	0	0	0	0	bxy:BXY_12860	100	81	0	0	1	81	1	81	5e-40	165.2	ko:K00262	E1.4.1.4, gdhA	glutamate dehydrogenase (NADP+) [EC:1.4.1.4]	path:map00220,path:map00250,path:map00910,path:map01100	Arginine biosynthesis|Alanine, aspartate and glutamate metabolism|Nitrogen metabolism|Metabolic pathways
Cluster_1525	0	0	0	1	0	0	0	0	0	fpa:FPR_14240	75.3	73	18	0	3	75	628	700	7.6e-28	124.8	ko:K03169	topB	DNA topoisomerase III [EC:5.99.1.2]	---	---
Cluster_1534	0	0	0	0	0	0	1	1	0	rva:Rvan_2152	61.4	44	17	0	7	50	23	66	3.5e-66	61.6	ko:K11927	rhlE	ATP-dependent RNA helicase RhlE [EC:3.6.4.13]	path:map03018	RNA degradation
Cluster_1535	0	0	0	0	0	0	0	0	1	esr:ES1_16900	80.8	130	25	0	1	130	492	621	2.7e-55	216.9	ko:K03043	rpoB	DNA-directed RNA polymerase subunit beta [EC:2.7.7.6]	path:map00230,path:map00240,path:map01100,path:map03020	Purine metabolism|Pyrimidine metabolism|Metabolic pathways|RNA polymerase
Cluster_1538	0	0	0	0	1	0	0	0	0	hhy:Halhy_3419	51.3	189	92	0	1	189	1	189	3e-51	203.4	ko:K00817	hisC	histidinol-phosphate aminotransferase [EC:2.6.1.9]	path:map00340,path:map00350,path:map00360,path:map00400,path:map00401,path:map00960,path:map01100,path:map01110,path:map01130,path:map01230	Histidine metabolism|Tyrosine metabolism|Phenylalanine metabolism|Phenylalanine, tyrosine and tryptophan biosynthesis|Novobiocin biosynthesis|Tropane, piperidine and pyridine alkaloid biosynthesis|Metabolic pathways|Biosynthesis of secondary metabolites|Biosynthesis of antibiotics|Biosynthesis of amino acids
Cluster_1539	0	0	0	0	0	0	1	0	0	pdi:BDI_3672	39.7	58	35	0	202	259	896	953	9e-06	53.5	ko:K02014	TC.FEV.OM	iron complex outermembrane recepter protein	---	---
Cluster_1540	1	0	0	0	1	0	0	0	0	cpf:CPF_1154	61.7	47	18	0	1	47	8	54	6.9e-75	60.1	ko:K00076	hdhA	7-alpha-hydroxysteroid dehydrogenase [EC:1.1.1.159]	---	---
Cluster_1546	0	0	1	0	0	0	0	0	0	ssyr:SSYRP_v1c01440	60	30	12	0	1	30	15	44	5.5e-10	38.1	ko:K00384	trxB	thioredoxin reductase (NADPH) [EC:1.8.1.9]	path:map00240,path:map00450	Pyrimidine metabolism|Selenocompound metabolism
Cluster_1547	0	0	1	0	0	0	0	0	0	dsy:DSY1304	43	93	53	0	259	351	253	345	8.7e-16	87.4	ko:K07495	K07495	putative transposase	---	---
Cluster_1551	0	0	0	1	0	0	0	0	0	ssp:SSP0015	93.2	148	10	0	1	148	1	148	9.8e-73	273.9	ko:K02939	RP-L9, MRPL9, rplI	large subunit ribosomal protein L9	path:map03010	Ribosome
Cluster_1552	0	0	0	0	0	1	0	0	0	swa:A284_06890	81.8	99	18	0	1	99	1	99	3.8e-46	162.9	ko:K03282	mscL	large conductance mechanosensitive channel	---	---
Cluster_1554	0	0	0	0	0	0	0	1	0	ere:EUBREC_2274	92.2	102	8	0	661	762	923	1024	0	195.3	ko:K00284	E1.4.7.1	glutamate synthase (ferredoxin) [EC:1.4.7.1]	path:map00630,path:map00910,path:map01120	Glyoxylate and dicarboxylate metabolism|Nitrogen metabolism|Microbial metabolism in diverse environments
Cluster_1555	1	0	0	0	0	0	0	0	0	bfr:BF0373	52.8	284	134	0	173	456	170	453	1.2e-122	315.5	ko:K01897	ACSL, fadD	long-chain acyl-CoA synthetase [EC:6.2.1.3]	path:map00061,path:map00071,path:map01100,path:map01212,path:map03320,path:map04146,path:map04920	Fatty acid biosynthesis|Fatty acid degradation|Metabolic pathways|Fatty acid metabolism|PPAR signaling pathway|Peroxisome|Adipocytokine signaling pathway
Cluster_1557	0	0	0	0	0	0	1	0	1	rto:RTO_27440	71.7	138	39	0	2	139	6	143	1e-53	210.7	ko:K00610	pyrI	aspartate carbamoyltransferase regulatory subunit	path:map00240,path:map00250,path:map01100	Pyrimidine metabolism|Alanine, aspartate and glutamate metabolism|Metabolic pathways
Cluster_1560	0	0	0	0	0	0	0	1	0	cls:CXIVA_20550	34.2	73	48	0	63	135	65	137	6.3e-27	60.1	ko:K00859	coaE	dephospho-CoA kinase [EC:2.7.1.24]	path:map00770,path:map01100	Pantothenate and CoA biosynthesis|Metabolic pathways
Cluster_1569	0	0	0	1	1	1	0	0	0	afd:Alfi_0511	85.4	253	37	0	1	253	1	253	1.3e-121	438	ko:K03496	parA, soj	chromosome partitioning protein	---	---
Cluster_1581	0	0	0	0	0	0	0	1	0	osp:Odosp_2298	63.9	36	13	0	2	37	4	39	4.5e-123	62.8	ko:K00175	korB, oorB, oforB	2-oxoglutarate/2-oxoacid ferredoxin oxidoreductase subunit beta [EC:1.2.7.3 1.2.7.11]	path:map00010,path:map00020,path:map00620,path:map00650,path:map00720,path:map01100,path:map01120,path:map01130,path:map01200	Glycolysis / Gluconeogenesis|Citrate cycle (TCA cycle)|Pyruvate metabolism|Butanoate metabolism|Carbon fixation pathways in prokaryotes|Metabolic pathways|Microbial metabolism in diverse environments|Biosynthesis of antibiotics|Carbon metabolism
Cluster_1585	0	0	0	0	0	0	1	0	0	rbr:RBR_10280	59.5	74	30	0	90	163	81	154	8.3e-79	101.7	ko:K07133	K07133	uncharacterized protein	---	---
Cluster_1587	0	0	0	1	0	0	0	0	0	era:ERE_10840	64.1	39	14	0	4	42	28	66	8.7e-08	58.2	ko:K07483	K07483	transposase	---	---
Cluster_1588	0	0	0	0	0	0	1	0	0	ori:Q785_05185	53.3	259	121	0	1	259	1	259	2.1e-83	311.2	ko:K00677	lpxA	UDP-N-acetylglucosamine acyltransferase [EC:2.3.1.129]	path:map00540,path:map01100,path:map01503	Lipopolysaccharide biosynthesis|Metabolic pathways|Cationic antimicrobial peptide (CAMP) resistance
Cluster_1590	0	0	0	0	0	0	1	0	0	pru:PRU_0798	82.2	157	28	0	1	157	1	157	2.5e-72	272.7	ko:K03664	smpB	SsrA-binding protein	---	---
Cluster_1593	0	0	0	0	0	0	0	1	0	bhl:Bache_0151	94.6	56	3	0	1	56	446	501	1.1e-23	110.9	ko:K06178	rluB	23S rRNA pseudouridine2605 synthase [EC:5.4.99.22]	---	---
Cluster_1594	1	0	0	0	0	0	0	0	0	scon:SCRE_0621	71.8	39	11	0	1	39	54	92	2.2e-08	60.1	ko:K18987	irr	two-component system, OmpR family, response regulator Irr	path:map02020	Two-component system
Cluster_1595	0	0	0	1	0	0	0	0	0	cjr:CJE0731	53.4	352	164	0	80	431	206	557	8.5e-115	388.3	ko:K07316	mod	adenine-specific DNA-methyltransferase [EC:2.1.1.72]	---	---
Cluster_1601	0	0	0	1	0	0	0	0	0	ert:EUR_13190	62.6	227	85	0	1	227	1	227	2.8e-80	300.4	ko:K06997	yggS, PROSC	PLP dependent protein	---	---
Cluster_1604	0	0	0	0	0	0	1	0	0	rbr:RBR_10580	58	50	21	0	178	227	171	220	1.7e-105	69.3	ko:K11928	putP	sodium/proline symporter	---	---
Cluster_1605	1	0	0	0	0	0	0	0	0	rim:ROI_11800	78.3	240	52	0	1	240	1	240	2.5e-103	377.1	ko:K02056	ABC.SS.A	simple sugar transport system ATP-binding protein [EC:3.6.3.17]	---	---
Cluster_1613	0	0	1	0	0	0	0	0	0	rum:CK1_37030	73.5	226	60	0	1	226	21	246	2.4e-89	330.5	ko:K01990	ABC-2.A	ABC-2 type transport system ATP-binding protein	---	---
Cluster_1614	0	0	0	0	1	0	0	1	0	cth:Cthe_2978	60.5	210	83	0	10	219	26	235	2.4e-67	257.3	ko:K01420	fnr	CRP/FNR family transcriptional regulator, anaerobic regulatory protein	---	---
Cluster_1616	0	0	0	0	0	0	0	0	1	bth:BT_2668	69.3	225	69	0	20	244	41	265	2.7e-84	313.9	ko:K03561	exbB	biopolymer transport protein ExbB	---	---
Cluster_1619	1	0	0	0	0	0	0	0	0	bxy:BXY_29770	96.7	399	13	0	1	399	1	399	1.6e-222	774.2	ko:K00925	ackA	acetate kinase [EC:2.7.2.1]	path:map00430,path:map00620,path:map00640,path:map00680,path:map00720,path:map01100,path:map01120,path:map01200	Taurine and hypotaurine metabolism|Pyruvate metabolism|Propanoate metabolism|Methane metabolism|Carbon fixation pathways in prokaryotes|Metabolic pathways|Microbial metabolism in diverse environments|Carbon metabolism
Cluster_1620	0	0	0	0	0	0	0	1	0	dvl:Dvul_0060	57.9	126	53	0	359	484	546	671	1e-84	149.8	ko:K01533	copB	Cu2+-exporting ATPase [EC:3.6.3.4]	---	---
Cluster_1621	0	0	0	0	0	0	0	0	1	dap:Dacet_0080	40	145	87	0	1	145	1	145	1.6e-95	121.7	ko:K09808	lolC_E	lipoprotein-releasing system permease protein	path:map02010	ABC transporters
Cluster_1625	1	0	0	0	0	0	0	0	0	ctx:Clo1313_0244	78.9	90	19	0	1	90	1	90	7.7e-49	144.4	ko:K04769	spoVT	AbrB family transcriptional regulator, stage V sporulation protein T	---	---
Cluster_1627	0	0	0	0	0	0	1	0	0	rto:RTO_14700	64.8	457	161	0	1	457	1	457	1.6e-171	605.1	ko:K01924	murC	UDP-N-acetylmuramate--alanine ligase [EC:6.3.2.8]	path:map00471,path:map00550,path:map01100	D-Glutamine and D-glutamate metabolism|Peptidoglycan biosynthesis|Metabolic pathways
Cluster_1630	1	0	0	0	0	0	0	0	0	paee:R70331_11695	45.1	91	50	0	1	91	1	91	3.8e-16	85.9	ko:K05349	bglX	beta-glucosidase [EC:3.2.1.21]	path:map00460,path:map00500,path:map00940,path:map01100,path:map01110	Cyanoamino acid metabolism|Starch and sucrose metabolism|Phenylpropanoid biosynthesis|Metabolic pathways|Biosynthesis of secondary metabolites
Cluster_1631	0	0	0	0	1	1	0	0	0	rix:RO1_24980	67.9	215	69	0	134	348	151	365	9.8e-80	299.7	ko:K01448	E3.5.1.28B, amiA, amiB, amiC	N-acetylmuramoyl-L-alanine amidase [EC:3.5.1.28]	path:map01503	Cationic antimicrobial peptide (CAMP) resistance
Cluster_1636	0	0	0	0	0	0	0	1	0	bpb:bpr_I2924	64.8	310	109	0	19	328	23	332	1.7e-121	439.1	ko:K07258	dacC, dacA, dacD	D-alanyl-D-alanine carboxypeptidase (penicillin-binding protein 5/6) [EC:3.4.16.4]	path:map00550,path:map01100	Peptidoglycan biosynthesis|Metabolic pathways
Cluster_1640	0	0	0	0	0	0	1	1	0	cct:CC1_12380	57.6	229	97	0	4	232	2	230	2.7e-70	267.3	ko:K01243	mtnN, mtn, pfs	adenosylhomocysteine nucleosidase [EC:3.2.2.9]	path:map00270,path:map01100,path:map01230	Cysteine and methionine metabolism|Metabolic pathways|Biosynthesis of amino acids
Cluster_1643	1	0	0	0	0	0	0	0	0	bprl:CL2_10860	100	28	0	0	1	28	1	28	1.1e-07	57.8	ko:K02888	RP-L21, MRPL21, rplU	large subunit ribosomal protein L21	path:map03010	Ribosome
Cluster_1644	1	0	0	0	0	0	0	0	0	rto:RTO_06880	68.2	44	14	0	1	44	269	312	1.8e-10	67	ko:K17319	lplB	putative aldouronate transport system permease protein	path:map02010	ABC transporters
Cluster_1647	0	0	0	1	0	0	0	0	0	ain:Acin_0691	87.5	561	70	0	1	561	79	639	4.8e-290	999.2	ko:K18220	tetM, tetO	ribosomal protection tetracycline resistance protein	---	---
Cluster_1649	0	0	0	0	0	0	1	0	0	cdl:CDR20291_0910	50.1	355	177	0	27	381	24	378	2.1e-99	365.2	ko:K00248	ACADS, bcd	butyryl-CoA dehydrogenase [EC:1.3.8.1]	path:map00071,path:map00280,path:map00650,path:map01100,path:map01110,path:map01200,path:map01212	Fatty acid degradation|Valine, leucine and isoleucine degradation|Butanoate metabolism|Metabolic pathways|Biosynthesis of secondary metabolites|Carbon metabolism|Fatty acid metabolism
Cluster_1650	0	0	0	0	0	0	0	1	0	tki:TKV_c20230	66.2	142	48	0	1	142	1	142	5.7e-52	204.9	ko:K02871	RP-L13, MRPL13, rplM	large subunit ribosomal protein L13	path:map03010	Ribosome
Cluster_1652	1	0	1	0	0	0	1	0	1	ljn:T285_00065	98.9	93	1	0	1	93	1	93	7.9e-46	184.5	ko:K02314	dnaB	replicative DNA helicase [EC:3.6.4.12]	path:map03030,path:map04112	DNA replication|Cell cycle - Caulobacter
Cluster_1653	0	0	0	1	0	0	0	0	0	fjo:Fjoh_4431	63.2	76	28	0	174	249	348	423	7.7e-70	104.4	ko:K05988	dexA	dextranase [EC:3.2.1.11]	---	---
Cluster_1655	1	1	1	1	1	0	0	0	0	bfr:BF0750	46.1	102	55	0	121	222	125	226	3.4e-94	95.5	ko:K01144	E3.1.11.5	exodeoxyribonuclease V [EC:3.1.11.5]	---	---
Cluster_1656	0	0	0	1	0	0	0	0	0	axl:AXY_00040	44.9	185	102	0	1	185	1	185	2.4e-76	178.3	ko:K03629	recF	DNA replication and repair protein RecF	path:map03440	Homologous recombination
Cluster_1657	0	0	0	0	1	0	0	0	0	bfi:CIY_03250	55.8	95	42	0	1	95	439	533	3.2e-26	119.4	ko:K07720	yesN	two-component system, response regulator YesN	path:map02020	Two-component system
Cluster_1658	0	0	0	0	0	1	0	0	0	sdt:SPSE_0487	93.4	152	10	0	1	152	1	152	1.1e-79	297	ko:K01712	hutU, UROC1	urocanate hydratase [EC:4.2.1.49]	path:map00340,path:map01100	Histidine metabolism|Metabolic pathways
Cluster_1660	0	0	0	0	0	0	0	1	0	era:ERE_10610	70.5	61	18	0	136	196	207	267	3.9e-57	91.3	ko:K15051	K15051, endA	DNA-entry nuclease	---	---
Cluster_1662	0	0	1	0	0	0	0	0	0	pro:HMPREF0669_01619	67.1	76	25	0	1	76	1	76	1.9e-41	101.7	ko:K02939	RP-L9, MRPL9, rplI	large subunit ribosomal protein L9	path:map03010	Ribosome
Cluster_1666	0	0	0	1	1	0	0	0	0	cbi:CLJ_B1577	30.5	82	57	0	28	109	10	91	2.8e-06	53.1	ko:K03101	lspA	signal peptidase II [EC:3.4.23.36]	path:map03060	Protein export
Cluster_1667	0	0	0	0	0	0	0	1	0	rus:RBI_I00873	75.3	154	38	0	1	154	451	604	8.3e-63	241.1	ko:K06207	typA, bipA	GTP-binding protein	---	---
Cluster_1671	1	0	1	0	0	0	0	0	0	ral:Rumal_2644	41.3	121	71	0	116	236	636	756	8.3e-19	96.3	ko:K02004	ABC.CD.P	putative ABC transport system permease protein	---	---
Cluster_1675	1	1	1	0	0	0	1	0	1	bfr:BF0541	76.7	240	56	0	1	240	94	333	1.3e-105	384.8	ko:K00024	mdh	malate dehydrogenase [EC:1.1.1.37]	path:map00020,path:map00270,path:map00620,path:map00630,path:map00680,path:map00710,path:map00720,path:map01100,path:map01110,path:map01120,path:map01130,path:map01200	Citrate cycle (TCA cycle)|Cysteine and methionine metabolism|Pyruvate metabolism|Glyoxylate and dicarboxylate metabolism|Methane metabolism|Carbon fixation in photosynthetic organisms|Carbon fixation pathways in prokaryotes|Metabolic pathways|Biosynthesis of secondary metabolites|Microbial metabolism in diverse environments|Biosynthesis of antibiotics|Carbon metabolism
Cluster_1680	1	1	1	0	0	0	0	0	0	ppn:Palpr_2351	69.1	68	21	0	5	72	1	68	9.7e-61	103.2	ko:K07566	tsaC, rimN, SUA5	L-threonylcarbamoyladenylate synthase [EC:2.7.7.87]	---	---
Cluster_1681	0	0	0	1	0	0	0	0	0	gmc:GY4MC1_1550	39.7	73	44	0	51	123	48	120	2.1e-11	72	ko:K02477	K02477	two-component system, LytT family, response regulator	---	---
Cluster_1682	0	0	0	0	0	0	0	1	0	rho:RHOM_07690	67.7	167	54	0	1	167	1	167	1e-62	241.1	ko:K03571	mreD	rod shape-determining protein MreD	---	---
Cluster_1683	0	0	0	0	1	0	0	0	0	acp:A2cp1_3874	55.3	47	21	0	317	363	109	155	6.1e-06	54.7	ko:K02169	bioC	malonyl-CoA O-methyltransferase [EC:2.1.1.197]	path:map00780,path:map01100	Biotin metabolism|Metabolic pathways
Cluster_1690	0	0	0	0	0	0	1	0	0	lsl:LSL_0456	66.7	102	34	0	51	152	48	149	1.1e-46	137.9	ko:K02160	accB, bccP	acetyl-CoA carboxylase biotin carboxyl carrier protein	path:map00061,path:map00253,path:map00620,path:map00640,path:map00720,path:map01100,path:map01110,path:map01120,path:map01130,path:map01200,path:map01212	Fatty acid biosynthesis|Tetracycline biosynthesis|Pyruvate metabolism|Propanoate metabolism|Carbon fixation pathways in prokaryotes|Metabolic pathways|Biosynthesis of secondary metabolites|Microbial metabolism in diverse environments|Biosynthesis of antibiotics|Carbon metabolism|Fatty acid metabolism
Cluster_1694	0	0	1	0	0	0	0	0	0	suq:HMPREF0772_12391	59.3	243	99	0	1	243	745	987	7.1e-72	272.7	ko:K14201	clfA	clumping factor A	path:map05150	Staphylococcus aureus infection
Cluster_1696	0	0	0	1	1	0	0	0	0	ova:OBV_46060	42.9	161	92	0	1	161	68	228	5e-45	152.9	ko:K01990	ABC-2.A	ABC-2 type transport system ATP-binding protein	---	---
Cluster_1703	0	0	0	1	0	0	0	0	0	adg:Adeg_0506	39.8	256	154	0	3	258	1	256	1.9e-57	224.9	ko:K01992	ABC-2.P	ABC-2 type transport system permease protein	---	---
Cluster_1704	0	0	0	0	1	0	0	0	0	hce:HCW_00715	79	233	49	0	1	233	1	233	1.4e-103	377.9	ko:K02982	RP-S3, rpsC	small subunit ribosomal protein S3	path:map03010	Ribosome
Cluster_1708	1	0	0	0	0	0	0	0	0	csh:Closa_1917	75.6	168	41	0	3	170	30	197	3.5e-68	259.2	ko:K03621	plsX	glycerol-3-phosphate acyltransferase PlsX [EC:2.3.1.15]	path:map00561,path:map00564,path:map01100,path:map01110	Glycerolipid metabolism|Glycerophospholipid metabolism|Metabolic pathways|Biosynthesis of secondary metabolites
Cluster_1712	0	0	1	0	0	0	0	0	0	aur:HMPREF9243_1040	78.9	304	64	0	1	304	1	304	1.1e-145	518.5	ko:K01878	glyQ	glycyl-tRNA synthetase alpha chain [EC:6.1.1.14]	path:map00970	Aminoacyl-tRNA biosynthesis
Cluster_1713	0	0	0	0	0	0	0	1	0	pjd:Pjdr2_4053	48.9	90	46	0	70	159	65	154	6e-35	99.4	ko:K07507	mgtC	putative Mg2+ transporter-C (MgtC) family protein	---	---
Cluster_1716	0	0	0	0	0	0	0	0	1	fsi:Flexsi_2138	60	25	10	0	214	238	212	236	1.6e-60	37.4	ko:K01814	hisA	phosphoribosylformimino-5-aminoimidazole carboxamide ribotide isomerase [EC:5.3.1.16]	path:map00340,path:map01100,path:map01110,path:map01230	Histidine metabolism|Metabolic pathways|Biosynthesis of secondary metabolites|Biosynthesis of amino acids
Cluster_1718	0	0	1	0	0	0	0	0	0	clj:CLJU_c42920	44.7	141	78	0	58	198	168	308	3.2e-29	131.7	ko:K03650	mnmE, trmE, MSS1	tRNA modification GTPase [EC:3.6.-.-]	---	---
Cluster_1729	0	0	0	0	1	0	0	0	0	tbe:Trebr_2171	45.5	224	122	0	4	227	3	226	3.3e-57	224.2	ko:K01992	ABC-2.P	ABC-2 type transport system permease protein	---	---
Cluster_1731	1	0	0	0	0	0	0	0	0	eha:Ethha_2706	42.5	73	42	0	120	192	132	204	1.5e-08	61.6	ko:K00354	E1.6.99.1	NADPH2 dehydrogenase [EC:1.6.99.1]	---	---
Cluster_1733	0	0	0	0	0	0	0	0	1	ddf:DEFDS_0043	55	151	68	0	1	151	1	151	6.3e-48	192.6	ko:K02501	hisH	glutamine amidotransferase [EC:2.4.2.-]	path:map00340,path:map01100,path:map01110,path:map01230	Histidine metabolism|Metabolic pathways|Biosynthesis of secondary metabolites|Biosynthesis of amino acids
Cluster_1735	1	1	1	1	0	0	0	1	0	bsa:Bacsa_1009	85.4	89	13	0	1	89	1	89	4.2e-39	162.2	ko:K02963	RP-S18, MRPS18, rpsR	small subunit ribosomal protein S18	path:map03010	Ribosome
Cluster_1737	0	0	0	1	0	0	0	0	0	ahe:Arch_1020	61.2	206	80	0	10	215	5	210	3.8e-65	250	ko:K00762	pyrE	orotate phosphoribosyltransferase [EC:2.4.2.10]	path:map00240,path:map01100	Pyrimidine metabolism|Metabolic pathways
Cluster_1738	0	0	0	0	1	0	0	0	0	era:ERE_11610	67.2	274	90	0	43	316	355	628	9.7e-100	365.9	ko:K01534	zntA	Cd2+/Zn2+-exporting ATPase [EC:3.6.3.3 3.6.3.5]	---	---
Cluster_1740	0	0	0	0	0	0	0	1	0	gst:HW35_05875	54.2	59	27	0	58	116	55	113	7.8e-12	72.4	ko:K01761	E4.4.1.11	methionine-gamma-lyase [EC:4.4.1.11]	path:map00270,path:map00450	Cysteine and methionine metabolism|Selenocompound metabolism
Cluster_1743	0	0	0	0	0	1	0	0	0	bli:BL01099	70.8	253	74	0	3	255	333	585	2.1e-98	360.9	ko:K02381	fdrA	FdrA protein	---	---
Cluster_1748	0	0	0	0	0	0	1	0	0	cdc:CD196_0334	65.3	196	68	0	45	240	57	252	3.6e-68	260.4	ko:K01992	ABC-2.P	ABC-2 type transport system permease protein	---	---
Cluster_1750	0	1	0	0	0	0	0	0	0	swa:A284_11035	61.9	307	117	0	1	307	1	307	5.3e-116	419.9	ko:K01784	galE, GALE	UDP-glucose 4-epimerase [EC:5.1.3.2]	path:map00052,path:map00520,path:map01100	Galactose metabolism|Amino sugar and nucleotide sugar metabolism|Metabolic pathways
Cluster_1754	0	0	0	0	0	0	1	0	0	llj:LG36_0396	51.9	212	102	0	7	218	2	213	4.2e-55	216.9	ko:K07668	vicR	two-component system, OmpR family, response regulator VicR	path:map02020	Two-component system
Cluster_1755	0	0	0	0	0	0	1	0	0	ova:OBV_37670	45.7	317	172	0	237	553	355	671	1e-66	257.3	ko:K03406	mcp	methyl-accepting chemotaxis protein	path:map02020,path:map02030	Two-component system|Bacterial chemotaxis
Cluster_1761	0	1	0	0	0	0	0	0	0	bcl:ABC2907	67.7	263	85	0	2	264	3	265	3.9e-103	376.7	ko:K01921	ddl	D-alanine-D-alanine ligase [EC:6.3.2.4]	path:map00473,path:map00550,path:map01100,path:map01502	D-Alanine metabolism|Peptidoglycan biosynthesis|Metabolic pathways|Vancomycin resistance
Cluster_1762	0	0	0	0	1	0	0	0	0	ljh:LJP_1696	100	294	0	0	1	294	35	328	3e-166	586.6	ko:K03484	scrR	LacI family transcriptional regulator, sucrose operon repressor	---	---
Cluster_1763	0	0	0	0	1	0	0	0	0	afn:Acfer_1808	65.7	143	49	0	1	143	1	143	6e-46	184.9	ko:K00527	nrdD	ribonucleoside-triphosphate reductase [EC:1.17.4.2]	path:map00230,path:map00240,path:map01100	Purine metabolism|Pyrimidine metabolism|Metabolic pathways
Cluster_1764	0	0	0	0	0	0	0	0	1	plt:Plut_0157	46.6	73	39	0	23	95	30	102	1.6e-14	80.5	ko:K03210	yajC	preprotein translocase subunit YajC	path:map03060,path:map03070	Protein export|Bacterial secretion system
Cluster_1766	0	0	0	1	0	1	0	0	0	mei:Msip34_2787	35.7	84	54	0	2	85	218	301	2.2e-11	70.1	ko:K00648	fabH	3-oxoacyl-[acyl-carrier-protein] synthase III [EC:2.3.1.180]	path:map00061,path:map01100,path:map01212	Fatty acid biosynthesis|Metabolic pathways|Fatty acid metabolism
Cluster_1767	0	0	0	0	0	0	1	0	0	bfg:BF638R_2345	48.2	56	29	0	1	56	1	56	2.4e-118	65.9	ko:K01665	pabB	para-aminobenzoate synthetase component I [EC:2.6.1.85]	path:map00790	Folate biosynthesis
Cluster_1768	0	0	0	0	0	0	1	0	0	bsut:BSUB_03655	48.4	64	33	0	4	67	3	66	1.6e-10	68.6	ko:K19427	epsJ	glycosyltransferase EpsJ [EC:2.4.-.-]	---	---
Cluster_1773	0	0	0	0	0	1	0	0	0	ova:OBV_20710	67.3	251	82	0	7	257	68	318	7e-95	349.4	ko:K06179	rluC	23S rRNA pseudouridine955/2504/2580 synthase [EC:5.4.99.24]	---	---
Cluster_1780	0	0	0	0	0	0	1	0	0	paea:R70723_22885	63.7	215	78	0	74	288	45	259	3.2e-105	305.1	ko:K17318	K17318, lplA	putative aldouronate transport system substrate-binding protein	path:map02010	ABC transporters
Cluster_1781	0	0	0	0	0	0	0	1	0	rbr:RBR_05600	38	108	67	0	1	108	1	108	3.9e-12	73.9	ko:K01243	mtnN, mtn, pfs	adenosylhomocysteine nucleosidase [EC:3.2.2.9]	path:map00270,path:map01100,path:map01230	Cysteine and methionine metabolism|Metabolic pathways|Biosynthesis of amino acids
Cluster_1782	0	0	0	0	0	0	0	1	0	mbj:KQ51_01078	37.8	98	61	0	2	99	3	100	5.1e-16	85.5	ko:K03088	SIG3.2, rpoE	RNA polymerase sigma-70 factor, ECF subfamily	---	---
Cluster_1783	0	0	0	0	0	0	0	1	0	tki:TKV_c05640	72.6	168	46	0	3	170	4	171	4.7e-65	248.8	ko:K00088	guaB	IMP dehydrogenase [EC:1.1.1.205]	path:map00230,path:map00983,path:map01100,path:map01110	Purine metabolism|Drug metabolism - other enzymes|Metabolic pathways|Biosynthesis of secondary metabolites
Cluster_1784	0	0	0	0	0	0	0	1	0	bpb:bpr_I0140	67.1	158	52	0	1	158	14	171	1.4e-59	230.3	ko:K01876	DARS, aspS	aspartyl-tRNA synthetase [EC:6.1.1.12]	path:map00970	Aminoacyl-tRNA biosynthesis
Cluster_1785	1	0	0	0	0	0	0	0	0	rpb:RPB_3802	46	174	94	0	1	174	1	174	1.1e-40	167.9	ko:K01652	E2.2.1.6L, ilvB, ilvG, ilvI	acetolactate synthase I/II/III large subunit [EC:2.2.1.6]	path:map00290,path:map00650,path:map00660,path:map00770,path:map01100,path:map01110,path:map01130,path:map01210,path:map01230	Valine, leucine and isoleucine biosynthesis|Butanoate metabolism|C5-Branched dibasic acid metabolism|Pantothenate and CoA biosynthesis|Metabolic pathways|Biosynthesis of secondary metabolites|Biosynthesis of antibiotics|2-Oxocarboxylic acid metabolism|Biosynthesis of amino acids
Cluster_1787	0	0	0	0	1	0	0	0	0	dmi:Desmer_2558	52	175	84	0	76	250	83	257	5.5e-100	197.6	ko:K01267	DNPEP	aspartyl aminopeptidase [EC:3.4.11.21]	---	---
Cluster_1790	1	0	0	0	0	0	0	0	0	bxy:BXY_27720	94	403	24	0	1	403	1	403	1.7e-219	764.2	ko:K01928	murE	UDP-N-acetylmuramoyl-L-alanyl-D-glutamate--2,6-diaminopimelate ligase [EC:6.3.2.13]	path:map00300,path:map00550	Lysine biosynthesis|Peptidoglycan biosynthesis
Cluster_1791	0	0	0	0	0	0	0	1	0	ccv:CCV52592_2101	47	202	107	0	42	243	113	314	2.8e-47	191.8	ko:K07129	K07129	uncharacterized protein	---	---
Cluster_1792	0	0	0	0	0	0	0	0	1	ert:EUR_21780	62.5	112	42	0	159	270	163	274	5.7e-157	151	ko:K03205	virD4, lvhD4	type IV secretion system protein VirD4	path:map03070	Bacterial secretion system
Cluster_1795	0	0	0	1	0	1	1	0	0	bdo:EL88_07270	98.2	111	2	0	1	111	107	217	3.4e-57	222.2	ko:K09789	bioG	pimeloyl-[acyl-carrier protein] methyl ester esterase [EC:3.1.1.85]	path:map00780,path:map01100	Biotin metabolism|Metabolic pathways
Cluster_1796	0	0	0	0	0	1	0	0	0	era:ERE_12610	61.1	36	14	0	1	36	1	36	3.7e-94	50.4	ko:K04763	xerD	integrase/recombinase XerD	---	---
Cluster_1797	0	0	0	0	0	0	1	0	0	tde:TDE1061	39.3	328	199	0	20	347	1	328	1.9e-146	262.7	ko:K06147	ABCB-BAC	ATP-binding cassette, subfamily B, bacterial	---	---
Cluster_1799	0	1	0	0	0	0	0	0	0	hhd:HBHAL_4485	46.9	98	52	0	35	132	35	132	8e-73	105.1	ko:K02851	wecA, tagO, rfe	UDP-GlcNAc:undecaprenyl-phosphate GlcNAc-1-phosphate transferase [EC:2.7.8.33]	---	---
Cluster_1805	1	0	0	0	0	0	0	0	0	bxy:BXY_43020	81	269	51	0	1	269	213	481	5.9e-126	452.6	ko:K11754	folC	dihydrofolate synthase / folylpolyglutamate synthase [EC:6.3.2.12 6.3.2.17]	path:map00790,path:map01100	Folate biosynthesis|Metabolic pathways
Cluster_1813	0	0	0	0	0	0	0	1	0	lga:LGAS_1894	99.5	418	2	0	1	418	11	428	2.2e-241	837	ko:K03495	gidA, mnmG, MTO1	tRNA uridine 5-carboxymethylaminomethyl modification enzyme	---	---
Cluster_1821	0	0	0	0	0	0	1	0	0	bfg:BF638R_0276	77.2	167	38	0	1	167	1	167	8.6e-68	258.1	ko:K03558	cvpA	membrane protein required for colicin V production	---	---
Cluster_1822	0	0	0	0	0	0	1	1	1	ctc:CTC02444	40.9	154	91	0	27	180	23	176	1.2e-29	132.5	ko:K01409	KAE1, tsaD, QRI7	N6-L-threonylcarbamoyladenine synthase [EC:2.3.1.234]	---	---
Cluster_1826	0	0	0	0	0	0	0	1	0	bprl:CL2_08270	89	145	16	0	1	145	1	145	4.2e-71	268.5	ko:K04488	iscU, nifU	nitrogen fixation protein NifU and related proteins	---	---
Cluster_1830	0	0	0	0	0	0	0	0	1	euc:EC1_15750	41.4	58	34	0	21	78	47	104	1.3e-08	61.6	ko:K00951	relA	GTP pyrophosphokinase [EC:2.7.6.5]	path:map00230	Purine metabolism
Cluster_1831	0	0	1	0	0	0	0	0	0	hcb:HCBAA847_2105	48.2	193	100	0	4	196	3	195	2.9e-46	187.6	ko:K00246	frdC	fumarate reductase subunit C	path:map00020,path:map00190,path:map00620,path:map00650,path:map00720,path:map01100,path:map01110,path:map01120,path:map01130,path:map01200,path:map02020	Citrate cycle (TCA cycle)|Oxidative phosphorylation|Pyruvate metabolism|Butanoate metabolism|Carbon fixation pathways in prokaryotes|Metabolic pathways|Biosynthesis of secondary metabolites|Microbial metabolism in diverse environments|Biosynthesis of antibiotics|Carbon metabolism|Two-component system
Cluster_1834	0	0	0	0	1	0	0	0	0	lre:Lreu_0462	100	72	0	0	1	72	1	72	6.4e-32	138.3	ko:K02110	ATPF0C, atpE	F-type H+-transporting ATPase subunit c	path:map00190,path:map00195,path:map01100	Oxidative phosphorylation|Photosynthesis|Metabolic pathways
Cluster_1835	0	0	0	0	0	0	1	1	0	bprl:CL2_29690	38.8	98	60	0	89	186	88	185	6.3e-14	79.3	ko:K03088	SIG3.2, rpoE	RNA polymerase sigma-70 factor, ECF subfamily	---	---
Cluster_1838	0	1	0	1	0	0	0	1	0	ppq:PPSQR21_004960	37.4	91	57	0	90	180	96	186	9.5e-21	76.6	ko:K08153	blt	MFS transporter, DHA1 family, multidrug resistance protein	---	---
Cluster_1840	1	0	0	0	0	0	0	0	0	bsa:Bacsa_2031	63.2	234	86	0	1	234	5	238	1.4e-103	302	ko:K02563	murG	UDP-N-acetylglucosamine--N-acetylmuramyl-(pentapeptide) pyrophosphoryl-undecaprenol N-acetylglucosamine transferase [EC:2.4.1.227]	path:map00550,path:map01100,path:map01502,path:map04112	Peptidoglycan biosynthesis|Metabolic pathways|Vancomycin resistance|Cell cycle - Caulobacter
Cluster_1842	1	0	1	0	0	0	1	0	1	pcs:Pc20g07020	50.9	57	28	0	660	716	70	126	1.3e-23	67.8	ko:K01181	E3.2.1.8, xynA	endo-1,4-beta-xylanase [EC:3.2.1.8]	---	---
Cluster_1844	0	0	1	0	0	0	0	0	0	aoe:Clos_2203	47.6	166	87	0	33	198	25	190	4.5e-42	174.9	ko:K06373	spmA	spore maturation protein A	---	---
Cluster_1845	0	0	1	0	0	0	0	0	0	efa:EF1578	100	389	0	0	1	389	1	389	2.9e-229	796.6	ko:K18979	queG	epoxyqueuosine reductase [EC:1.17.99.6]	---	---
Cluster_1846	0	0	0	1	0	1	0	0	0	rum:CK1_01230	71.2	430	124	0	1	430	34	463	1.2e-173	612.1	ko:K01689	ENO, eno	enolase [EC:4.2.1.11]	path:map00010,path:map00680,path:map01100,path:map01110,path:map01120,path:map01130,path:map01200,path:map01230,path:map03018,path:map04066	Glycolysis / Gluconeogenesis|Methane metabolism|Metabolic pathways|Biosynthesis of secondary metabolites|Microbial metabolism in diverse environments|Biosynthesis of antibiotics|Carbon metabolism|Biosynthesis of amino acids|RNA degradation|HIF-1 signaling pathway
Cluster_1848	0	0	0	0	1	0	0	0	0	mfp:MBIO_0720	66.1	59	20	0	1	59	10	68	3.9e-16	85.9	ko:K03427	hsdM	type I restriction enzyme M protein [EC:2.1.1.72]	---	---
Cluster_1851	0	0	0	0	0	0	0	1	0	cso:CLS_19400	86.6	149	20	0	1	149	1	149	6.6e-69	261.2	ko:K00762	pyrE	orotate phosphoribosyltransferase [EC:2.4.2.10]	path:map00240,path:map01100	Pyrimidine metabolism|Metabolic pathways
Cluster_1857	0	0	1	0	0	0	0	0	0	bth:BT_1817	55.3	179	80	0	1	179	1	179	7.3e-52	205.3	ko:K03088	SIG3.2, rpoE	RNA polymerase sigma-70 factor, ECF subfamily	---	---
Cluster_1861	0	0	0	0	0	1	0	0	0	elm:ELI_2355	69.4	288	88	0	3	290	5	292	1.3e-121	438.3	ko:K01265	map	methionyl aminopeptidase [EC:3.4.11.18]	---	---
Cluster_1871	1	1	1	0	0	0	0	0	1	bdh:GV66_03795	93.7	127	8	0	1	127	1	127	9.3e-63	240.7	ko:K02950	RP-S12, MRPS12, rpsL	small subunit ribosomal protein S12	path:map03010	Ribosome
Cluster_1872	1	0	0	0	0	0	0	0	0	ljn:T285_06775	86.2	247	34	0	1	247	141	387	4.6e-119	429.5	ko:K01641	E2.3.3.10	hydroxymethylglutaryl-CoA synthase [EC:2.3.3.10]	path:map00072,path:map00280,path:map00650,path:map00900,path:map01100,path:map01110,path:map01130	Synthesis and degradation of ketone bodies|Valine, leucine and isoleucine degradation|Butanoate metabolism|Terpenoid backbone biosynthesis|Metabolic pathways|Biosynthesis of secondary metabolites|Biosynthesis of antibiotics
Cluster_1873	0	1	1	0	0	0	0	0	0	pste:PSTEL_24410	34.6	78	51	0	99	176	114	191	4.3e-22	53.9	ko:K01126	E3.1.4.46, glpQ, ugpQ	glycerophosphoryl diester phosphodiesterase [EC:3.1.4.46]	path:map00564	Glycerophospholipid metabolism
Cluster_1876	0	0	0	0	1	0	0	0	0	rob:CK5_16780	75.4	114	28	0	1	114	364	477	8.1e-43	174.5	ko:K03628	rho	transcription termination factor Rho	path:map03018	RNA degradation
Cluster_1888	0	0	0	0	1	0	0	0	0	rto:RTO_16980	80.8	318	61	0	1	318	1	318	2.6e-150	533.9	ko:K01000	mraY	phospho-N-acetylmuramoyl-pentapeptide-transferase [EC:2.7.8.13]	path:map00550,path:map01100,path:map01502	Peptidoglycan biosynthesis|Metabolic pathways|Vancomycin resistance
Cluster_1889	0	0	0	0	0	0	1	0	0	bpb:bpr_I0155	57.2	299	128	0	9	307	3	301	3.4e-92	341.7	ko:K01990	ABC-2.A	ABC-2 type transport system ATP-binding protein	---	---
Cluster_1890	0	0	0	0	0	0	0	1	0	ova:OBV_26760	77.5	200	45	0	5	204	2	201	4.1e-87	322.8	ko:K00058	serA, PHGDH	D-3-phosphoglycerate dehydrogenase [EC:1.1.1.95]	path:map00260,path:map00680,path:map01100,path:map01120,path:map01130,path:map01200,path:map01230	Glycine, serine and threonine metabolism|Methane metabolism|Metabolic pathways|Microbial metabolism in diverse environments|Biosynthesis of antibiotics|Carbon metabolism|Biosynthesis of amino acids
Cluster_1893	0	0	0	0	0	0	0	1	0	ecd:ECDH10B_0027	100	485	0	0	1	485	51	535	1.7e-293	1010.4	ko:K01870	IARS, ileS	isoleucyl-tRNA synthetase [EC:6.1.1.5]	path:map00970	Aminoacyl-tRNA biosynthesis
Cluster_1896	0	0	0	0	0	1	0	0	0	rho:RHOM_05120	57.7	213	90	0	226	438	232	444	3.5e-85	244.2	ko:K06409	spoVB	stage V sporulation protein B	---	---
Cluster_1898	0	0	0	0	0	0	0	1	0	bpb:bpr_I0595	47.3	205	108	0	1	205	1	205	1e-48	195.3	ko:K02926	RP-L4, MRPL4, rplD	large subunit ribosomal protein L4	path:map03010	Ribosome
Cluster_1899	0	0	0	0	0	0	0	1	0	bvs:BARVI_01690	83.4	169	28	0	1	169	1	169	4.3e-79	295.4	ko:K00174	korA, oorA, oforA	2-oxoglutarate/2-oxoacid ferredoxin oxidoreductase subunit alpha [EC:1.2.7.3 1.2.7.11]	path:map00010,path:map00020,path:map00620,path:map00650,path:map00720,path:map01100,path:map01120,path:map01130,path:map01200	Glycolysis / Gluconeogenesis|Citrate cycle (TCA cycle)|Pyruvate metabolism|Butanoate metabolism|Carbon fixation pathways in prokaryotes|Metabolic pathways|Microbial metabolism in diverse environments|Biosynthesis of antibiotics|Carbon metabolism
Cluster_1901	1	1	0	0	0	0	0	0	0	bvs:BARVI_04230	68.1	188	60	0	2	189	8	195	4.3e-69	262.7	ko:K03088	SIG3.2, rpoE	RNA polymerase sigma-70 factor, ECF subfamily	---	---
Cluster_1902	0	0	0	0	1	0	0	0	0	rto:RTO_09650	95.3	64	3	0	1	64	1	64	9.9e-28	124.4	ko:K02948	RP-S11, MRPS11, rpsK	small subunit ribosomal protein S11	path:map03010	Ribosome
Cluster_1911	0	0	0	0	1	0	0	0	0	rix:RO1_25160	63.2	285	105	0	1	285	1	285	2.4e-104	380.9	ko:K02529	lacI, galR	LacI family transcriptional regulator	---	---
Cluster_1919	0	0	0	0	0	0	0	1	0	ral:Rumal_1032	71.2	163	47	0	8	170	215	377	2.1e-68	260	ko:K00773	tgt, QTRT1	queuine tRNA-ribosyltransferase [EC:2.4.2.29]	---	---
Cluster_1921	0	0	0	0	0	0	0	0	1	ert:EUR_26450	58.8	68	28	0	466	533	459	526	1e-66	83.6	ko:K19117	csd1, cas8c	CRISPR-associated protein Csd1	---	---
Cluster_1925	1	0	0	0	0	0	0	0	0	cno:NT01CX_0752	44.6	56	31	0	212	267	225	280	9.8e-53	57.4	ko:K07056	rsmI	16S rRNA (cytidine1402-2'-O)-methyltransferase [EC:2.1.1.198]	---	---
Cluster_1928	0	0	0	0	0	0	1	0	0	pit:PIN17_A0067	50.5	91	45	0	48	138	46	136	6.5e-24	111.7	ko:K03711	fur	Fur family transcriptional regulator, ferric uptake regulator	---	---
Cluster_1932	0	0	1	1	0	0	1	0	0	ert:EUR_19130	84.6	454	70	0	1	454	1	454	2.3e-220	767.3	ko:K09157	K09157	uncharacterized protein	---	---
Cluster_1933	0	0	0	0	0	0	1	0	0	rmr:Rmar_1165	55.5	119	53	0	261	379	233	351	4.2e-31	138.7	ko:K01729	algL	poly(beta-D-mannuronate) lyase [EC:4.2.2.3]	path:map00051	Fructose and mannose metabolism
Cluster_1935	0	0	0	0	0	0	0	0	1	tae:TepiRe1_0962	62.1	309	117	0	1	309	1	309	3.7e-104	380.6	ko:K01990	ABC-2.A	ABC-2 type transport system ATP-binding protein	---	---
Cluster_1942	0	0	0	0	1	0	0	0	0	pca:Pcar_0264	41.4	87	51	0	9	95	6	92	6.8e-13	75.1	ko:K03616	rnfB	electron transport complex protein RnfB	---	---
Cluster_1946	1	1	1	0	1	0	0	0	0	pdn:HMPREF9137_0395	41.5	212	124	0	196	407	198	409	2.2e-44	182.6	ko:K00112	glpB	glycerol-3-phosphate dehydrogenase subunit B [EC:1.1.5.3]	path:map00564,path:map01110	Glycerophospholipid metabolism|Biosynthesis of secondary metabolites
Cluster_1953	0	0	0	0	0	1	0	0	0	eha:Ethha_1617	73.9	46	12	0	253	298	258	303	3.5e-98	73.6	ko:K03526	gcpE, ispG	(E)-4-hydroxy-3-methylbut-2-enyl-diphosphate synthase [EC:1.17.7.1 1.17.7.3]	path:map00900,path:map01100,path:map01110,path:map01130	Terpenoid backbone biosynthesis|Metabolic pathways|Biosynthesis of secondary metabolites|Biosynthesis of antibiotics
Cluster_1957	0	1	0	0	0	0	0	0	0	lre:Lreu_0642	99.7	313	1	0	1	313	38	350	3.8e-178	626.3	ko:K07177	K07177	PDZ domain-containing protein	---	---
Cluster_1959	0	0	0	0	0	0	1	1	0	elm:ELI_4243	77.3	181	41	0	1	181	255	435	3.7e-77	289.3	ko:K01951	guaA, GMPS	GMP synthase (glutamine-hydrolysing) [EC:6.3.5.2]	path:map00230,path:map00983,path:map01100	Purine metabolism|Drug metabolism - other enzymes|Metabolic pathways
Cluster_1966	0	0	0	1	0	0	0	0	0	ova:OBV_39730	85.7	28	4	0	1	28	1	28	7.2e-18	48.1	ko:K03563	csrA	carbon storage regulator	path:map02020	Two-component system
Cluster_1968	0	0	0	0	0	1	0	0	0	sdt:SPSE_0551	77.7	148	33	0	9	156	1	148	3.7e-65	248.8	ko:K03635	MOCS2, moaE	molybdopterin synthase catalytic subunit [EC:2.8.1.12]	path:map00790,path:map01100,path:map04122	Folate biosynthesis|Metabolic pathways|Sulfur relay system
Cluster_1971	0	0	0	0	0	0	0	0	1	bth:BT_3802	57.7	182	77	0	38	219	31	212	3e-54	214.5	ko:K01802	E5.2.1.8	peptidylprolyl isomerase [EC:5.2.1.8]	---	---
Cluster_1977	0	0	0	0	0	1	0	0	0	rus:RBI_I00382	50	64	32	0	2	65	32	95	1e-12	74.7	ko:K03088	SIG3.2, rpoE	RNA polymerase sigma-70 factor, ECF subfamily	---	---
Cluster_1978	0	0	0	0	0	0	1	0	0	hmu:Hmuk_1635	32.1	215	146	0	69	283	258	472	2.7e-22	108.6	ko:K03406	mcp	methyl-accepting chemotaxis protein	path:map02020,path:map02030	Two-component system|Bacterial chemotaxis
Cluster_1985	1	1	0	1	1	1	0	0	0	afd:Alfi_1640	48.3	60	31	0	365	424	368	427	2.3e-150	61.2	ko:K03531	ftsZ	cell division protein FtsZ	path:map04112	Cell cycle - Caulobacter
Cluster_1987	1	0	0	0	0	0	0	0	0	ral:Rumal_2549	63.1	249	92	0	17	265	1	249	6.7e-92	339.7	ko:K06969	rlmI	23S rRNA (cytosine1962-C5)-methyltransferase [EC:2.1.1.191]	---	---
Cluster_1989	1	1	1	0	0	0	0	0	0	syw:SYNW2208	40.2	122	73	0	329	450	212	333	4.9e-19	98.6	ko:K05349	bglX	beta-glucosidase [EC:3.2.1.21]	path:map00460,path:map00500,path:map00940,path:map01100,path:map01110	Cyanoamino acid metabolism|Starch and sucrose metabolism|Phenylpropanoid biosynthesis|Metabolic pathways|Biosynthesis of secondary metabolites
Cluster_1991	0	0	0	0	0	0	0	0	1	shg:Sph21_4062	60.6	71	28	0	119	189	120	190	2.3e-18	94.4	ko:K19302	bcrC	undecaprenyl-diphosphatase [EC:3.6.1.27]	path:map00550	Peptidoglycan biosynthesis
Cluster_1995	1	1	1	1	0	0	0	0	0	lrf:LAR_0850	99.2	119	1	0	1	119	125	243	6.7e-61	234.6	ko:K07705	lytT, lytR	two-component system, LytT family, response regulator LytT	path:map02020	Two-component system
Cluster_1996	0	0	0	1	0	0	1	0	0	ser:SERP0972	97.3	73	2	0	4	76	5	77	3.2e-34	146	ko:K03704	cspA	cold shock protein (beta-ribbon, CspA family)	---	---
Cluster_1997	0	0	0	0	1	1	1	1	0	sbr:SY1_01600	65.6	419	144	0	1	419	1	419	4.6e-159	563.5	ko:K07133	K07133	uncharacterized protein	---	---
Cluster_1999	0	0	0	0	0	0	1	0	0	tfo:BFO_1237	90.1	274	27	0	1	274	1	274	4.1e-146	497.3	ko:K07713	zraR, hydG	two-component system, NtrC family, response regulator HydG	path:map02020	Two-component system
Cluster_2003	1	1	0	0	1	0	0	0	0	bth:BT_1432	72.6	387	106	0	3	389	2	388	2.5e-167	590.9	ko:K01686	uxuA	mannonate dehydratase [EC:4.2.1.8]	path:map00040,path:map01100	Pentose and glucuronate interconversions|Metabolic pathways
Cluster_2004	1	0	0	0	0	0	0	0	0	ere:EUBREC_2920	78.5	376	81	0	1	376	216	591	1.8e-172	607.8	ko:K01876	DARS, aspS	aspartyl-tRNA synthetase [EC:6.1.1.12]	path:map00970	Aminoacyl-tRNA biosynthesis
Cluster_2006	0	0	0	0	0	1	0	0	0	sgy:Sgly_0062	46.9	286	152	0	6	291	5	290	5.2e-70	266.9	ko:K12511	tadC	tight adherence protein C	---	---
Cluster_2010	0	0	0	0	0	0	0	0	1	pca:Pcar_0264	41.3	63	37	0	172	234	161	223	5.4e-10	67.4	ko:K03616	rnfB	electron transport complex protein RnfB	---	---
Cluster_2015	1	0	0	0	0	0	0	0	0	pste:PSTEL_26375	45.9	98	53	0	427	524	433	530	4.8e-18	95.5	ko:K07720	yesN	two-component system, response regulator YesN	path:map02020	Two-component system
Cluster_2016	0	1	0	0	0	0	0	0	0	smf:Smon_1306	64.2	229	82	0	1	229	1	229	1.9e-89	330.9	ko:K01686	uxuA	mannonate dehydratase [EC:4.2.1.8]	path:map00040,path:map01100	Pentose and glucuronate interconversions|Metabolic pathways
Cluster_2020	1	0	0	0	0	0	0	0	0	bth:BT_0349	77.8	176	39	0	617	792	627	802	0	290.4	ko:K09955	K09955	uncharacterized protein	---	---
Cluster_2021	0	1	1	1	0	0	0	0	0	bdo:EL88_23325	99.1	329	3	0	1	329	396	724	3.5e-182	639.8	ko:K03043	rpoB	DNA-directed RNA polymerase subunit beta [EC:2.7.7.6]	path:map00230,path:map00240,path:map01100,path:map03020	Purine metabolism|Pyrimidine metabolism|Metabolic pathways|RNA polymerase
Cluster_2024	1	1	1	0	0	0	1	0	1	afd:Alfi_1702	99	101	1	0	1	101	1	101	1.5e-49	196.8	ko:K02946	RP-S10, MRPS10, rpsJ	small subunit ribosomal protein S10	path:map03010	Ribosome
Cluster_2026	0	1	0	0	0	1	0	0	0	nii:Nit79A3_0093	61.1	193	75	0	5	197	297	489	4.6e-61	236.1	ko:K18138	acrB, mexB, adeJ, smeE, mtrD, cmeB	multidrug efflux pump	path:map01501,path:map01503	beta-Lactam resistance|Cationic antimicrobial peptide (CAMP) resistance
Cluster_2027	0	0	1	0	0	0	0	1	0	era:ERE_08510	65.9	82	28	0	4	85	7	88	9.3e-26	117.9	ko:K07473	dinJ	DNA-damage-inducible protein J	---	---
Cluster_2028	0	0	0	0	1	0	0	0	0	mfa:Mfla_2173	66	47	16	0	23	69	17	63	1e-13	77.8	ko:K05297	E1.18.1.1	rubredoxin-NAD+ reductase [EC:1.18.1.1]	path:map00071	Fatty acid degradation
Cluster_2030	0	0	0	0	0	0	1	0	0	csh:Closa_1868	57	79	34	0	2	80	8	86	3.2e-18	92.8	ko:K01512	acyP	acylphosphatase [EC:3.6.1.7]	path:map00620,path:map00627,path:map01120	Pyruvate metabolism|Aminobenzoate degradation|Microbial metabolism in diverse environments
Cluster_2032	1	1	0	0	0	0	0	0	0	lai:LAC30SC_02385	90.3	534	52	0	1	534	1	534	1.3e-284	981.1	ko:K04072	adhE	acetaldehyde dehydrogenase / alcohol dehydrogenase [EC:1.2.1.10 1.1.1.1]	path:map00010,path:map00071,path:map00350,path:map00620,path:map00625,path:map00626,path:map00650,path:map01100,path:map01110,path:map01120,path:map01130,path:map01220	Glycolysis / Gluconeogenesis|Fatty acid degradation|Tyrosine metabolism|Pyruvate metabolism|Chloroalkane and chloroalkene degradation|Naphthalene degradation|Butanoate metabolism|Metabolic pathways|Biosynthesis of secondary metabolites|Microbial metabolism in diverse environments|Biosynthesis of antibiotics|Degradation of aromatic compounds
Cluster_2037	0	0	0	0	0	0	0	1	0	fpa:FPR_12880	62.9	70	26	0	133	202	136	205	1e-63	94.7	ko:K03617	rnfA	electron transport complex protein RnfA	---	---
Cluster_2038	0	0	0	0	0	0	0	1	0	ppol:X809_16680	30	80	56	0	28	107	35	114	2.6e-18	52.8	ko:K04066	priA	primosomal protein N' (replication factor Y) (superfamily II helicase) [EC:3.6.4.-]	path:map03440	Homologous recombination
Cluster_2044	0	0	0	0	0	0	0	1	0	shi:Shel_17440	62.9	132	49	0	1	132	655	786	6.4e-40	164.9	ko:K00656	E2.3.1.54, pflD	formate C-acetyltransferase [EC:2.3.1.54]	path:map00620,path:map00640,path:map00650,path:map01100	Pyruvate metabolism|Propanoate metabolism|Butanoate metabolism|Metabolic pathways
Cluster_2050	0	1	0	0	0	0	0	0	0	bco:Bcell_0985	48.8	86	44	0	20	105	903	988	8.5e-17	90.1	ko:K00265	gltB	glutamate synthase (NADPH/NADH) large chain [EC:1.4.1.13 1.4.1.14]	path:map00250,path:map00910,path:map01100,path:map01110,path:map01120,path:map01130,path:map01230	Alanine, aspartate and glutamate metabolism|Nitrogen metabolism|Metabolic pathways|Biosynthesis of secondary metabolites|Microbial metabolism in diverse environments|Biosynthesis of antibiotics|Biosynthesis of amino acids
Cluster_2053	0	0	0	0	0	0	0	0	1	fpr:FP2_17130	86.7	465	62	0	1	465	300	764	1.4e-239	831.2	ko:K01153	hsdR	type I restriction enzyme, R subunit [EC:3.1.21.3]	---	---
Cluster_2056	0	1	0	0	0	0	0	0	0	ere:EUBREC_2274	70.1	167	50	0	1	167	779	945	3.2e-63	242.7	ko:K00284	E1.4.7.1	glutamate synthase (ferredoxin) [EC:1.4.7.1]	path:map00630,path:map00910,path:map01120	Glyoxylate and dicarboxylate metabolism|Nitrogen metabolism|Microbial metabolism in diverse environments
Cluster_2058	0	0	0	0	1	0	0	0	0	rix:RO1_17220	62.7	75	28	0	50	124	1	75	7.1e-23	108.2	ko:K07079	K07079	uncharacterized protein	---	---
Cluster_2061	0	0	0	0	0	0	0	1	0	afd:Alfi_0610	90.2	132	13	0	1	132	116	247	3e-61	235.7	ko:K02066	mlaE, linK	phospholipid/cholesterol/gamma-HCH transport system permease protein	path:map02010	ABC transporters
Cluster_2067	0	0	0	0	0	0	1	0	0	rbc:BN938_1454	75.3	174	43	0	1	174	1	174	0	289.3	ko:K01869	LARS, leuS	leucyl-tRNA synthetase [EC:6.1.1.4]	path:map00970	Aminoacyl-tRNA biosynthesis
Cluster_2069	0	0	0	0	0	0	1	0	0	rto:RTO_06850	66.1	115	39	0	3	117	2	116	2.8e-72	177.2	ko:K01193	E3.2.1.26, sacA	beta-fructofuranosidase [EC:3.2.1.26]	path:map00052,path:map00500,path:map01100	Galactose metabolism|Starch and sucrose metabolism|Metabolic pathways
Cluster_2072	0	0	0	0	0	0	0	1	0	csh:Closa_1868	48.6	70	36	0	3	72	6	75	1.8e-10	67	ko:K01512	acyP	acylphosphatase [EC:3.6.1.7]	path:map00620,path:map00627,path:map01120	Pyruvate metabolism|Aminobenzoate degradation|Microbial metabolism in diverse environments
Cluster_2079	1	0	0	0	0	0	0	0	0	scn:Solca_1440	67.9	56	18	0	1	56	1	56	1.9e-89	81.6	ko:K00721	DPM1	dolichol-phosphate mannosyltransferase [EC:2.4.1.83]	path:map00510,path:map01100	N-Glycan biosynthesis|Metabolic pathways
Cluster_2080	1	1	0	0	0	0	0	0	1	lmc:Lm4b_02503	84.7	72	11	0	1	72	1	72	1.1e-26	120.9	ko:K02110	ATPF0C, atpE	F-type H+-transporting ATPase subunit c	path:map00190,path:map00195,path:map01100	Oxidative phosphorylation|Photosynthesis|Metabolic pathways
Cluster_2085	0	0	0	0	0	0	1	0	0	bprl:CL2_28880	44.9	301	166	0	9	309	4	304	5e-77	290.4	ko:K18640	parM	plasmid segregation protein ParM	---	---
Cluster_2088	0	1	0	0	0	0	0	0	0	bvu:BVU_1205	68	181	58	0	186	366	187	367	1.9e-154	259.6	ko:K06942	K06942	uncharacterized protein	---	---
Cluster_2089	0	1	0	0	1	0	0	0	0	ase:ACPL_6690	34	106	70	0	208	313	220	325	8.9e-09	64.3	ko:K07642	baeS, smeS	two-component system, OmpR family, sensor histidine kinase BaeS [EC:2.7.13.3]	path:map02020	Two-component system
Cluster_2094	0	1	1	0	0	1	0	0	0	mpx:MPD5_0795	78.1	402	88	0	1	402	1	402	0	642.1	ko:K01955	carB, CPA2	carbamoyl-phosphate synthase large subunit [EC:6.3.5.5]	path:map00240,path:map00250,path:map01100	Pyrimidine metabolism|Alanine, aspartate and glutamate metabolism|Metabolic pathways
Cluster_2095	0	0	1	0	0	0	0	0	0	bvs:BARVI_00610	63.2	209	77	0	3	211	2	210	3.7e-73	276.6	ko:K06920	queC	7-cyano-7-deazaguanine synthase [EC:6.3.4.20]	path:map00790,path:map01100	Folate biosynthesis|Metabolic pathways
Cluster_2096	0	0	0	1	0	1	0	0	0	tki:TKV_c05520	41.4	157	92	0	132	288	97	253	1.8e-29	132.5	ko:K03660	OGG1	N-glycosylase/DNA lyase [EC:3.2.2.- 4.2.99.18]	path:map03410	Base excision repair
Cluster_2100	0	0	0	0	0	0	0	1	0	rbr:RBR_17090	69.9	73	22	0	1	73	1	73	4.5e-70	107.5	ko:K03496	parA, soj	chromosome partitioning protein	---	---
Cluster_2109	0	0	1	0	0	0	0	0	0	lsg:lse_0426	63	73	27	0	1	73	11	83	2.5e-20	99.8	ko:K09951	cas2	CRISPR-associated protein Cas2	---	---
Cluster_2112	0	0	0	0	0	0	0	1	0	eel:EUBELI_00912	86	143	20	0	1	143	1	143	3e-183	263.5	ko:K00874	kdgK	2-dehydro-3-deoxygluconokinase [EC:2.7.1.45]	path:map00030,path:map01100,path:map01120,path:map01200	Pentose phosphate pathway|Metabolic pathways|Microbial metabolism in diverse environments|Carbon metabolism
Cluster_2113	0	0	0	0	0	0	0	1	0	rus:RBI_I00823	50.5	93	46	0	171	263	171	263	2.2e-228	109	ko:K04759	feoB	ferrous iron transport protein B	---	---
Cluster_2122	0	0	0	0	0	1	0	0	0	coo:CCU_01570	55.7	203	90	0	1	203	517	719	6.6e-64	246.1	ko:K00700	glgB	1,4-alpha-glucan branching enzyme [EC:2.4.1.18]	path:map00500,path:map01100,path:map01110	Starch and sucrose metabolism|Metabolic pathways|Biosynthesis of secondary metabolites
Cluster_2123	0	0	0	0	0	0	1	0	0	bth:BT_1880	65.3	72	25	0	12	83	12	83	1.8e-21	103.6	ko:K00912	lpxK	tetraacyldisaccharide 4'-kinase [EC:2.7.1.130]	path:map00540,path:map01100	Lipopolysaccharide biosynthesis|Metabolic pathways
Cluster_2129	0	0	0	0	1	0	1	0	0	ere:EUBREC_3132	65	237	83	0	1	237	13	249	2.5e-114	322	ko:K11752	ribD	diaminohydroxyphosphoribosylaminopyrimidine deaminase / 5-amino-6-(5-phosphoribosylamino)uracil reductase [EC:3.5.4.26 1.1.1.193]	path:map00740,path:map01100,path:map01110	Riboflavin metabolism|Metabolic pathways|Biosynthesis of secondary metabolites
Cluster_2137	0	0	0	0	0	0	0	1	0	med:MELS_1534	36.4	107	68	0	74	180	73	179	1.2e-13	79.3	ko:K03570	mreC	rod shape-determining protein MreC	---	---
Cluster_2138	0	0	0	0	0	0	0	0	1	eft:M395_04220	69.3	150	46	0	78	227	325	474	7.9e-86	233.4	ko:K01223	E3.2.1.86B, bglA	6-phospho-beta-glucosidase [EC:3.2.1.86]	path:map00010	Glycolysis / Gluconeogenesis
Cluster_2139	0	0	0	0	0	1	0	0	0	ova:OBV_29180	59.7	62	25	0	157	218	156	217	8.8e-63	80.1	ko:K03091	SIG3.4	RNA polymerase sporulation-specific sigma factor	---	---
Cluster_2142	0	0	0	0	0	1	0	0	0	ctc:CTC00812	32.2	87	59	0	222	308	224	310	5.6e-22	71.2	ko:K01048	pldB	lysophospholipase [EC:3.1.1.5]	path:map00564	Glycerophospholipid metabolism
Cluster_2148	0	0	0	1	0	0	0	0	0	hpk:Hprae_1303	42.9	70	40	0	551	620	545	614	2.8e-45	60.8	ko:K18675	chbP	N,N'-diacetylchitobiose phosphorylase [EC:2.4.1.280]	path:map00520	Amino sugar and nucleotide sugar metabolism
Cluster_2155	1	0	0	0	0	0	0	0	0	bsa:Bacsa_2603	56.3	151	66	0	31	181	409	559	4.9e-45	182.6	ko:K15532	yteR, yesR	unsaturated rhamnogalacturonyl hydrolase [EC:3.2.1.172]	---	---
Cluster_2159	0	0	0	0	0	0	0	0	1	fsi:Flexsi_0654	64.9	291	102	0	1	291	1	291	9.5e-112	405.6	ko:K01714	dapA	4-hydroxy-tetrahydrodipicolinate synthase [EC:4.3.3.7]	path:map00261,path:map00300,path:map01100,path:map01110,path:map01120,path:map01130,path:map01230	Monobactam biosynthesis|Lysine biosynthesis|Metabolic pathways|Biosynthesis of secondary metabolites|Microbial metabolism in diverse environments|Biosynthesis of antibiotics|Biosynthesis of amino acids
Cluster_2161	0	0	1	0	0	0	0	0	0	ecas:ECBG_01518	72.4	98	27	0	256	353	272	369	5.4e-228	152.9	ko:K06147	ABCB-BAC	ATP-binding cassette, subfamily B, bacterial	---	---
Cluster_2162	0	0	1	0	0	0	0	0	0	rix:RO1_17090	75.2	302	75	0	1	302	278	579	6.8e-137	489.2	ko:K00390	cysH	phosphoadenosine phosphosulfate reductase [EC:1.8.4.8]	path:map00920,path:map01100,path:map01120	Sulfur metabolism|Metabolic pathways|Microbial metabolism in diverse environments
Cluster_2167	1	0	0	0	0	0	0	0	0	bfg:BF638R_4076	90.1	335	33	0	1	335	102	436	1.3e-166	588.2	ko:K07791	dcuA	anaerobic C4-dicarboxylate transporter DcuA	---	---
Cluster_2170	0	0	0	0	1	0	0	1	0	smd:Smed_3660	43.5	69	39	0	97	165	102	170	1.2e-09	65.9	ko:K09020	rutB	ureidoacrylate peracid hydrolase [EC:3.5.1.110]	path:map00240,path:map01100	Pyrimidine metabolism|Metabolic pathways
Cluster_2174	1	0	0	0	0	0	0	0	0	cls:CXIVA_03010	86.5	141	19	0	1	141	1	141	3.2e-63	242.3	ko:K02867	RP-L11, MRPL11, rplK	large subunit ribosomal protein L11	path:map03010	Ribosome
Cluster_2177	0	0	0	0	1	0	0	0	0	bprl:CL2_28040	44.3	61	34	0	214	274	215	275	7.4e-07	57	ko:K06383	spoIIGA	stage II sporulation protein GA (sporulation sigma-E factor processing peptidase) [EC:3.4.23.-]	---	---
Cluster_2183	1	0	0	0	0	0	0	0	0	bvs:BARVI_06290	66.3	187	63	0	1	187	1	187	1.3e-63	244.6	ko:K00939	adk, AK	adenylate kinase [EC:2.7.4.3]	path:map00230,path:map01100,path:map01110,path:map01130	Purine metabolism|Metabolic pathways|Biosynthesis of secondary metabolites|Biosynthesis of antibiotics
Cluster_2187	0	1	0	0	0	1	0	0	0	eel:EUBELI_01848	68.1	229	73	0	1	229	8	236	0	343.6	ko:K01190	lacZ	beta-galactosidase [EC:3.2.1.23]	path:map00052,path:map00511,path:map00600,path:map01100	Galactose metabolism|Other glycan degradation|Sphingolipid metabolism|Metabolic pathways
Cluster_2188	0	0	0	0	0	0	0	1	0	amc:MADE_1003455	39.2	102	62	0	8	109	11	112	9.6e-19	96.7	ko:K13292	lgt, umpA	phosphatidylglycerol:prolipoprotein diacylglycerol transferase [EC:2.-.-.-]	---	---
Cluster_2191	0	0	0	0	0	0	0	0	1	mav:MAV_2976	35	80	52	0	26	105	48	127	3.6e-09	63.9	ko:K07493	K07493	putative transposase	---	---
Cluster_2192	0	0	0	0	0	0	1	0	0	bvu:BVU_2776	57.9	356	150	0	1	356	1	356	3.6e-138	430.6	ko:K07405	E3.2.1.1A	alpha-amylase [EC:3.2.1.1]	path:map00500,path:map01100	Starch and sucrose metabolism|Metabolic pathways
Cluster_2193	1	1	0	0	0	0	0	0	0	jan:Jann_2933	39.8	88	53	0	3	90	5	92	5e-15	85.1	ko:K02234	cobW	cobalamin biosynthesis protein CobW	---	---
Cluster_2196	0	0	0	0	0	1	0	0	0	sxl:SXYLSMQ121_0658	85.7	182	26	0	2	183	1	182	2.9e-85	316.2	ko:K03523	bioY	biotin transport system substrate-specific component	path:map02010	ABC transporters
Cluster_2197	0	0	0	0	0	0	0	1	0	cni:Calni_0032	64.5	121	43	0	1	121	1	121	2.9e-79	167.5	ko:K07138	K07138	uncharacterized protein	---	---
Cluster_2200	0	0	0	0	0	0	0	0	1	cpy:Cphy_2925	67.9	190	61	0	1	190	110	299	1.2e-77	291.2	ko:K00651	metA	homoserine O-succinyltransferase [EC:2.3.1.46]	path:map00270,path:map00920,path:map01100,path:map01110,path:map01230	Cysteine and methionine metabolism|Sulfur metabolism|Metabolic pathways|Biosynthesis of secondary metabolites|Biosynthesis of amino acids
Cluster_2203	1	1	1	0	0	0	1	0	1	era:ERE_11700	77.2	219	50	0	47	265	42	260	9.9e-92	339	ko:K01609	trpC	indole-3-glycerol phosphate synthase [EC:4.1.1.48]	path:map00400,path:map01100,path:map01110,path:map01130,path:map01230	Phenylalanine, tyrosine and tryptophan biosynthesis|Metabolic pathways|Biosynthesis of secondary metabolites|Biosynthesis of antibiotics|Biosynthesis of amino acids
Cluster_2205	0	0	0	0	0	1	0	0	0	coo:CCU_06980	46.8	124	66	0	109	232	84	207	2.1e-25	118.2	ko:K06397	spoIIIAH	stage III sporulation protein AH	---	---
Cluster_2207	0	0	0	0	0	0	1	0	1	cni:Calni_0934	85.6	125	18	0	1	125	1	125	2.6e-57	222.6	ko:K03413	cheY	two-component system, chemotaxis family, response regulator CheY	path:map02020,path:map02030	Two-component system|Bacterial chemotaxis
Cluster_2209	0	1	1	0	0	0	0	0	0	saua:SAAG_02515	79.4	68	14	0	1	68	1	68	5.9e-25	115.2	ko:K01356	lexA	repressor LexA [EC:3.4.21.88]	---	---
Cluster_2212	0	0	0	0	0	0	1	0	0	eel:EUBELI_00615	37.6	133	83	0	2	134	1	133	1.8e-54	113.2	ko:K07089	K07089	uncharacterized protein	---	---
Cluster_2215	0	0	1	0	0	0	0	0	0	cth:Cthe_2305	58.3	60	25	0	208	267	209	268	8.8e-81	75.1	ko:K06153	bacA	undecaprenyl-diphosphatase [EC:3.6.1.27]	path:map00550	Peptidoglycan biosynthesis
Cluster_2216	0	0	0	1	0	1	0	0	0	bfs:BF9343_3915	96.1	180	7	0	1	180	1	180	6.8e-95	348.2	ko:K02601	nusG	transcriptional antiterminator NusG	---	---
Cluster_2217	0	0	0	0	0	0	1	0	1	bprs:CK3_27370	48.1	27	14	0	1	27	1	27	3.9e-26	32.7	ko:K07040	K07040	uncharacterized protein	---	---
Cluster_2220	0	0	0	0	0	0	1	1	0	rto:RTO_03740	75.6	197	48	0	1	197	6	202	7.6e-86	318.5	ko:K09765	K09765	uncharacterized protein	---	---
Cluster_2224	1	0	1	0	0	0	1	0	1	rbc:BN938_0165	75	44	11	0	3	46	2	45	2.3e-13	76.6	ko:K03555	mutS	DNA mismatch repair protein MutS	path:map03430	Mismatch repair
Cluster_2225	0	0	0	1	0	0	0	0	0	csh:Closa_1338	92	50	4	0	1	50	802	851	2.4e-18	93.2	ko:K01007	pps, ppsA	pyruvate, water dikinase [EC:2.7.9.2]	path:map00620,path:map00680,path:map00720,path:map01100,path:map01120,path:map01200	Pyruvate metabolism|Methane metabolism|Carbon fixation pathways in prokaryotes|Metabolic pathways|Microbial metabolism in diverse environments|Carbon metabolism
Cluster_2226	0	0	0	0	0	0	0	1	0	rho:RHOM_03840	53	66	31	0	75	140	118	183	1.1e-12	74.3	ko:K03088	SIG3.2, rpoE	RNA polymerase sigma-70 factor, ECF subfamily	---	---
Cluster_2230	0	0	0	0	0	0	0	1	0	ddf:DEFDS_1928	45.5	22	12	0	1	22	1	22	6.2e-12	30	ko:K13993	HSP20	HSP20 family protein	path:map04141	Protein processing in endoplasmic reticulum
Cluster_2232	0	0	0	0	0	0	0	0	1	rho:RHOM_12445	69.5	151	46	0	141	291	582	732	3.1e-108	222.6	ko:K03581	recD	exodeoxyribonuclease V alpha subunit [EC:3.1.11.5]	path:map03440	Homologous recombination
Cluster_2239	0	1	0	0	0	0	0	0	0	bprs:CK3_16840	79.1	91	19	0	1	91	1	91	3.9e-37	155.6	ko:K01935	bioD	dethiobiotin synthetase [EC:6.3.3.3]	path:map00780,path:map01100	Biotin metabolism|Metabolic pathways
Cluster_2240	0	0	0	0	1	1	1	0	1	ova:OBV_46460	74.6	256	65	0	1	256	245	500	9.4e-107	388.7	ko:K01876	DARS, aspS	aspartyl-tRNA synthetase [EC:6.1.1.12]	path:map00970	Aminoacyl-tRNA biosynthesis
Cluster_2242	0	0	0	0	0	0	0	1	0	plm:Plim_2615	48.6	70	36	0	45	114	48	117	1.1e-87	75.1	ko:K01953	asnB, ASNS	asparagine synthase (glutamine-hydrolysing) [EC:6.3.5.4]	path:map00250,path:map01100,path:map01110	Alanine, aspartate and glutamate metabolism|Metabolic pathways|Biosynthesis of secondary metabolites
Cluster_2243	0	0	0	0	0	0	0	1	0	eun:UMNK88_1619	100	249	0	0	1	249	38	286	1.7e-142	507.3	ko:K01147	rnb	exoribonuclease II [EC:3.1.13.1]	---	---
Cluster_2246	1	1	0	0	0	0	0	0	0	ppn:Palpr_0327	76.9	108	25	0	2	109	4	111	1.4e-42	173.7	ko:K02990	RP-S6, MRPS6, rpsF	small subunit ribosomal protein S6	path:map03010	Ribosome
Cluster_2249	0	0	0	0	1	0	0	0	0	sds:SDEG_1966	32	125	85	0	290	414	298	422	4.3e-14	82	ko:K07706	agrC	two-component system, AgrA family, sensor histidine kinase AgrC [EC:2.7.13.-]	path:map02020	Two-component system
Cluster_2251	0	0	0	0	0	0	1	0	0	spk:MGAS9429_Spy1451	71.4	49	14	0	217	265	224	272	4.2e-12	74.3	ko:K06919	K06919	putative DNA primase/helicase	---	---
Cluster_2252	0	0	0	0	0	0	0	1	0	cah:CAETHG_1152	49.4	85	43	0	1	85	97	181	2.7e-17	89.7	ko:K19302	bcrC	undecaprenyl-diphosphatase [EC:3.6.1.27]	path:map00550	Peptidoglycan biosynthesis
Cluster_2253	0	0	0	0	1	0	0	0	0	pgt:PGTDC60_1959	63.4	161	59	0	2	162	312	472	1.5e-55	217.2	ko:K01154	hsdS	type I restriction enzyme, S subunit [EC:3.1.21.3]	---	---
Cluster_2260	0	0	0	0	0	0	1	0	0	eha:Ethha_1708	59	83	34	0	1	83	1	83	1.6e-17	90.5	ko:K14742	tsaB	tRNA threonylcarbamoyladenosine biosynthesis protein TsaB	---	---
Cluster_2264	0	0	0	0	0	0	0	1	0	prw:PsycPRwf_0245	56.5	62	27	0	1	62	58	119	2e-50	76.3	ko:K13017	wbpE, wlbC	UDP-2-acetamido-2-deoxy-ribo-hexuluronate aminotransferase [EC:2.6.1.98]	path:map00520	Amino sugar and nucleotide sugar metabolism
Cluster_2265	0	0	0	0	0	0	0	0	1	ere:EUBREC_2580	81.3	91	17	0	213	303	215	305	0	158.7	ko:K01873	VARS, valS	valyl-tRNA synthetase [EC:6.1.1.9]	path:map00970	Aminoacyl-tRNA biosynthesis
Cluster_2268	0	0	0	1	0	0	0	0	0	bfr:BF0740	56	141	62	0	13	153	510	650	5.2e-38	158.7	ko:K12373	HEXA_B	hexosaminidase [EC:3.2.1.52]	path:map00511,path:map00520,path:map00531,path:map00603,path:map00604,path:map01100,path:map04142	Other glycan degradation|Amino sugar and nucleotide sugar metabolism|Glycosaminoglycan degradation|Glycosphingolipid biosynthesis - globo series|Glycosphingolipid biosynthesis - ganglio series|Metabolic pathways|Lysosome
Cluster_2272	0	0	0	0	0	0	0	0	1	cno:NT01CX_0426	40	230	138	0	1	230	83	312	7e-48	193	ko:K04655	hypE	hydrogenase expression/formation protein HypE	---	---
Cluster_2273	1	1	0	0	0	0	0	1	0	bvu:BVU_3429	51.9	154	74	0	143	296	251	404	6.5e-75	177.6	ko:K03655	recG	ATP-dependent DNA helicase RecG [EC:3.6.4.12]	path:map03440	Homologous recombination
Cluster_2274	0	1	0	0	0	0	0	0	0	cac:CA_C0106	53	181	85	0	24	204	48	228	7.1e-50	200.3	ko:K02051	ABC.SN.S	NitT/TauT family transport system substrate-binding protein	---	---
Cluster_2275	0	1	0	1	0	0	1	0	0	cac:CA_C1222	66.2	201	68	0	38	238	87	287	3.5e-89	281.6	ko:K00558	DNMT1, dcm	DNA (cytosine-5)-methyltransferase 1 [EC:2.1.1.37]	path:map00270,path:map01100,path:map05206	Cysteine and methionine metabolism|Metabolic pathways|MicroRNAs in cancer
Cluster_2277	0	0	0	0	0	0	0	0	1	bhl:Bache_3092	93.3	521	35	0	2	522	3	523	2.9e-289	996.5	ko:K02837	prfC	peptide chain release factor 3	---	---
Cluster_2278	0	0	0	0	0	0	0	0	1	ert:EUR_17870	95.2	147	7	0	1	147	5	151	1.1e-79	297	ko:K00975	glgC	glucose-1-phosphate adenylyltransferase [EC:2.7.7.27]	path:map00500,path:map00520,path:map01100,path:map01110	Starch and sucrose metabolism|Amino sugar and nucleotide sugar metabolism|Metabolic pathways|Biosynthesis of secondary metabolites
Cluster_2283	1	1	1	0	1	0	1	0	1	cbo:CBO1547	33.7	98	65	0	10	107	2	99	4.2e-15	75.1	ko:K19271	catA	chloramphenicol O-acetyltransferase type A [EC:2.3.1.28]	---	---
Cluster_2284	0	0	0	0	0	1	0	0	0	rix:RO1_18130	54.5	77	35	0	693	769	691	767	0	101.3	ko:K05350	bglB	beta-glucosidase [EC:3.2.1.21]	path:map00460,path:map00500,path:map00940,path:map01100,path:map01110	Cyanoamino acid metabolism|Starch and sucrose metabolism|Phenylpropanoid biosynthesis|Metabolic pathways|Biosynthesis of secondary metabolites
Cluster_2293	0	0	0	0	0	0	0	1	0	lpl:lp_3629	71.6	232	66	0	131	362	216	447	7.5e-146	367.5	ko:K01223	E3.2.1.86B, bglA	6-phospho-beta-glucosidase [EC:3.2.1.86]	path:map00010	Glycolysis / Gluconeogenesis
Cluster_2296	0	0	0	0	0	0	0	1	0	ddf:DEFDS_1147	57.9	76	32	0	9	84	2	77	2.1e-74	97.8	ko:K02843	waaF, rfaF	heptosyltransferase II [EC:2.4.-.-]	path:map00540,path:map01100	Lipopolysaccharide biosynthesis|Metabolic pathways
Cluster_2298	0	1	0	0	0	0	0	1	0	rho:RHOM_15540	50	56	28	0	1	56	1	56	4.9e-11	68.9	ko:K03088	SIG3.2, rpoE	RNA polymerase sigma-70 factor, ECF subfamily	---	---
Cluster_2303	1	0	0	0	0	1	0	0	0	mox:DAMO_1216	62.7	67	25	0	402	468	456	522	1.2e-164	87.4	ko:K01966	PCCB, pccB	propionyl-CoA carboxylase beta chain [EC:6.4.1.3]	path:map00280,path:map00630,path:map00640,path:map01100,path:map01120,path:map01130,path:map01200	Valine, leucine and isoleucine degradation|Glyoxylate and dicarboxylate metabolism|Propanoate metabolism|Metabolic pathways|Microbial metabolism in diverse environments|Biosynthesis of antibiotics|Carbon metabolism
Cluster_2305	0	0	0	0	0	1	0	0	0	efi:OG1RF_10397	100	324	0	0	1	324	1	324	5.9e-190	665.6	ko:K15975	K15975	glyoxalase family protein	---	---
Cluster_2307	0	0	0	0	0	0	1	0	0	lan:Lacal_1397	43	207	118	0	1	207	52	258	9.5e-47	188.7	ko:K03442	mscS	small conductance mechanosensitive channel	---	---
Cluster_2308	0	0	0	0	0	0	1	0	0	ova:OBV_05310	82.9	245	42	0	1	245	1	245	8.1e-113	408.7	ko:K02003	ABC.CD.A	putative ABC transport system ATP-binding protein	---	---
Cluster_2309	1	1	1	1	1	0	0	0	0	bxy:BXY_29580	94.9	217	11	0	1	217	1	217	3.5e-111	402.9	ko:K09810	lolD	lipoprotein-releasing system ATP-binding protein [EC:3.6.3.-]	path:map02010	ABC transporters
Cluster_2315	0	0	0	0	1	1	0	0	0	rix:RO1_23320	58.6	111	46	0	3	113	23	133	5.4e-34	145.2	ko:K03100	lepB	signal peptidase I [EC:3.4.21.89]	path:map03060	Protein export
Cluster_2316	0	0	0	0	1	1	0	0	0	cpy:Cphy_2934	83.8	458	74	0	4	461	2	459	6.8e-223	775.8	ko:K00266	gltD	glutamate synthase (NADPH/NADH) small chain [EC:1.4.1.13 1.4.1.14]	path:map00250,path:map00910,path:map01100,path:map01110,path:map01120,path:map01130,path:map01230	Alanine, aspartate and glutamate metabolism|Nitrogen metabolism|Metabolic pathways|Biosynthesis of secondary metabolites|Microbial metabolism in diverse environments|Biosynthesis of antibiotics|Biosynthesis of amino acids
Cluster_2321	0	0	0	0	0	0	1	0	0	rob:CK5_34660	76	288	69	0	21	308	4	291	2.6e-126	454.1	ko:K02025	ABC.MS.P	multiple sugar transport system permease protein	---	---
Cluster_2322	0	0	0	0	0	0	0	0	1	bvs:BARVI_05565	63.8	320	116	0	12	331	7	326	5.2e-120	433.3	ko:K00057	gpsA	glycerol-3-phosphate dehydrogenase (NAD(P)+) [EC:1.1.1.94]	path:map00564,path:map01110	Glycerophospholipid metabolism|Biosynthesis of secondary metabolites
Cluster_2324	1	0	0	0	0	0	0	0	0	mmk:MU9_1301	88.2	34	4	0	1	34	1	34	1.6e-09	63.9	ko:K01626	E2.5.1.54, aroF, aroG, aroH	3-deoxy-7-phosphoheptulonate synthase [EC:2.5.1.54]	path:map00400,path:map01100,path:map01110,path:map01130,path:map01230	Phenylalanine, tyrosine and tryptophan biosynthesis|Metabolic pathways|Biosynthesis of secondary metabolites|Biosynthesis of antibiotics|Biosynthesis of amino acids
Cluster_2325	0	1	1	0	0	0	0	0	0	lhr:R0052_04555	44.8	125	69	0	5	129	61	185	1.2e-42	113.2	ko:K02035	ABC.PE.S	peptide/nickel transport system substrate-binding protein	---	---
Cluster_2326	0	0	0	0	0	1	0	0	0	rto:RTO_09310	68.8	186	58	0	1	186	177	362	1.2e-68	261.2	ko:K00848	rhaB	rhamnulokinase [EC:2.7.1.5]	path:map00040,path:map00051,path:map01120	Pentose and glucuronate interconversions|Fructose and mannose metabolism|Microbial metabolism in diverse environments
Cluster_2328	0	0	0	0	0	0	0	0	1	fpa:FPR_11850	45.8	203	110	0	31	233	228	430	1.7e-49	198.4	ko:K14441	rimO	ribosomal protein S12 methylthiotransferase [EC:2.8.4.4]	---	---
Cluster_2330	0	0	1	0	0	0	0	0	0	rim:ROI_35950	81.9	166	30	0	1	166	1	166	3e-72	272.7	ko:K01588	purE	5-(carboxyamino)imidazole ribonucleotide mutase [EC:5.4.99.18]	path:map00230,path:map01100,path:map01110,path:map01130	Purine metabolism|Metabolic pathways|Biosynthesis of secondary metabolites|Biosynthesis of antibiotics
Cluster_2331	0	0	0	0	0	0	1	0	0	rxy:Rxyl_2924	30.1	123	86	0	126	248	162	284	6.8e-16	89	ko:K03294	TC.APA	basic amino acid/polyamine antiporter, APA family	---	---
Cluster_2332	0	0	0	0	0	0	0	1	0	sph:MGAS10270_Spy1444	49.6	119	60	0	10	128	7	125	1.1e-24	115.5	ko:K01271	pepQ	Xaa-Pro dipeptidase [EC:3.4.13.9]	---	---
Cluster_2333	0	0	0	0	0	0	0	1	0	bmet:BMMGA3_06495	56.9	513	221	0	26	538	7	519	1.4e-169	599	ko:K18682	rny	ribonucrease Y [EC:3.1.-.-]	path:map03018	RNA degradation
Cluster_2334	1	0	0	0	0	0	0	0	0	asa:ASA_3923	52.4	42	20	0	173	214	545	586	1.1e-19	49.7	ko:K11527	K11527	two-component system, sensor histidine kinase and response regulator [EC:2.7.13.3]	---	---
Cluster_2335	0	0	0	0	1	1	1	0	1	ttm:Tthe_0817	54.4	57	26	0	6	62	6	62	4.5e-12	72.4	ko:K03892	arsR	ArsR family transcriptional regulator	---	---
Cluster_2336	0	0	0	0	0	0	1	0	0	ljh:LJP_1555c	68.9	209	65	0	1	209	167	375	2.2e-83	310.5	ko:K07496	K07496	putative transposase	---	---
Cluster_2338	1	0	1	1	1	0	1	0	1	sgp:SpiGrapes_1159	60	25	10	0	77	101	271	295	2.2e-22	33.9	ko:K06889	K06889	uncharacterized protein	---	---
Cluster_2340	0	0	0	0	0	0	1	1	0	ccl:Clocl_2384	54.7	53	24	0	137	189	143	195	1.6e-100	68.9	ko:K14441	rimO	ribosomal protein S12 methylthiotransferase [EC:2.8.4.4]	---	---
Cluster_2343	0	0	0	0	0	0	0	1	0	rch:RUM_22060	51.5	33	16	0	438	470	908	940	3e-168	36.2	ko:K03737	por, nifJ	pyruvate-ferredoxin/flavodoxin oxidoreductase [EC:1.2.7.1 1.2.7.-]	path:map00010,path:map00020,path:map00620,path:map00650,path:map00720,path:map01100,path:map01120,path:map01130,path:map01200	Glycolysis / Gluconeogenesis|Citrate cycle (TCA cycle)|Pyruvate metabolism|Butanoate metabolism|Carbon fixation pathways in prokaryotes|Metabolic pathways|Microbial metabolism in diverse environments|Biosynthesis of antibiotics|Carbon metabolism
Cluster_2348	0	0	0	0	0	1	0	0	0	bcl:ABC4099	39	82	50	0	148	229	147	228	8.3e-29	67	ko:K07668	vicR	two-component system, OmpR family, response regulator VicR	path:map02020	Two-component system
Cluster_2353	0	0	0	0	0	1	0	0	0	cae:SMB_G0203	44.4	126	70	0	82	207	80	205	3.3e-24	114	ko:K07149	K07149	uncharacterized protein	---	---
Cluster_2355	0	0	0	0	0	0	0	0	1	cac:CA_C0541	59.1	44	18	0	62	105	77	120	3.8e-07	57.4	ko:K15256	cmoA	tRNA (cmo5U34)-methyltransferase [EC:2.1.1.-]	---	---
Cluster_2357	1	0	0	0	0	0	0	0	0	lch:Lcho_2406	46.4	69	37	0	51	119	80	148	1.8e-10	67	ko:K02617	paaY	phenylacetic acid degradation protein	---	---
Cluster_2358	0	0	0	0	0	1	0	0	0	cct:CC1_13320	59.5	37	15	0	1	37	1	37	4.8e-06	52.4	ko:K01624	FBA, fbaA	fructose-bisphosphate aldolase, class II [EC:4.1.2.13]	path:map00010,path:map00030,path:map00051,path:map00680,path:map00710,path:map01100,path:map01110,path:map01120,path:map01130,path:map01200,path:map01230	Glycolysis / Gluconeogenesis|Pentose phosphate pathway|Fructose and mannose metabolism|Methane metabolism|Carbon fixation in photosynthetic organisms|Metabolic pathways|Biosynthesis of secondary metabolites|Microbial metabolism in diverse environments|Biosynthesis of antibiotics|Carbon metabolism|Biosynthesis of amino acids
Cluster_2359	0	0	0	0	0	0	1	0	0	rob:CK5_34320	64.3	157	56	0	656	812	182	338	1.8e-69	212.6	ko:K02051	ABC.SN.S	NitT/TauT family transport system substrate-binding protein	---	---
Cluster_2363	0	0	0	0	1	0	0	0	0	rho:RHOM_08375	77.6	330	74	0	1	330	29	358	5.1e-144	513.1	ko:K02945	RP-S1, rpsA	small subunit ribosomal protein S1	path:map03010	Ribosome
Cluster_2364	0	0	0	0	0	1	0	0	0	amo:Anamo_1072	55.3	47	21	0	9	55	322	368	8.5e-08	58.2	ko:K07079	K07079	uncharacterized protein	---	---
Cluster_2365	0	0	0	0	0	0	1	0	0	mad:HP15_1487	36	114	73	0	20	133	6	119	1.5e-17	90.5	ko:K13643	iscR	Rrf2 family transcriptional regulator, iron-sulfur cluster assembly transcription factor	---	---
Cluster_2370	0	0	0	0	0	0	0	0	1	ova:OBV_05310	68.4	190	60	0	8	197	3	192	2.4e-70	266.9	ko:K02003	ABC.CD.A	putative ABC transport system ATP-binding protein	---	---
Cluster_2373	0	0	0	0	1	0	0	0	0	cth:Cthe_0039	49.4	324	164	0	63	386	192	515	5.7e-84	313.9	ko:K03406	mcp	methyl-accepting chemotaxis protein	path:map02020,path:map02030	Two-component system|Bacterial chemotaxis
Cluster_2383	0	0	0	0	0	0	0	1	0	shw:Sputw3181_1786	71.4	35	10	0	77	111	64	98	4e-07	56.6	ko:K06077	slyB	outer membrane lipoprotein SlyB	---	---
Cluster_2384	0	1	0	0	1	1	0	0	0	gym:GYMC10_0762	42.9	245	140	0	9	253	1	245	5.4e-65	223	ko:K17320	lplC	putative aldouronate transport system permease protein	path:map02010	ABC transporters
Cluster_2386	0	0	0	0	1	0	0	0	0	cni:Calni_0010	51.3	195	95	0	1	195	2	196	8.5e-52	205.3	ko:K03501	gidB, rsmG	16S rRNA (guanine527-N7)-methyltransferase [EC:2.1.1.170]	---	---
Cluster_2391	0	1	0	0	0	0	0	0	0	csn:Cyast_1653	45.5	112	61	0	18	129	26	137	4.2e-23	109	ko:K09710	ybeB	ribosome-associated protein	---	---
Cluster_2399	1	0	0	0	0	0	0	0	0	tto:Thethe_01393	34.7	75	49	0	4	78	19	93	2.7e-08	60.5	ko:K02405	fliA	RNA polymerase sigma factor for flagellar operon FliA	path:map02020,path:map05111	Two-component system|Vibrio cholerae pathogenic cycle
Cluster_2400	1	1	0	0	0	0	0	0	0	ttm:Tthe_2116	69.9	482	145	0	2	483	3	484	1.4e-197	691.8	ko:K00088	guaB	IMP dehydrogenase [EC:1.1.1.205]	path:map00230,path:map00983,path:map01100,path:map01110	Purine metabolism|Drug metabolism - other enzymes|Metabolic pathways|Biosynthesis of secondary metabolites
Cluster_2402	0	0	0	1	0	0	0	0	0	cct:CC1_33560	38.8	116	71	0	231	346	226	341	2.1e-80	99.8	ko:K07404	pgl	6-phosphogluconolactonase [EC:3.1.1.31]	path:map00030,path:map01100,path:map01110,path:map01120,path:map01130,path:map01200	Pentose phosphate pathway|Metabolic pathways|Biosynthesis of secondary metabolites|Microbial metabolism in diverse environments|Biosynthesis of antibiotics|Carbon metabolism
Cluster_2403	0	0	0	0	0	0	1	0	0	ral:Rumal_0998	78.8	52	11	0	1	52	1	52	3.5e-17	89.4	ko:K00262	E1.4.1.4, gdhA	glutamate dehydrogenase (NADP+) [EC:1.4.1.4]	path:map00220,path:map00250,path:map00910,path:map01100	Arginine biosynthesis|Alanine, aspartate and glutamate metabolism|Nitrogen metabolism|Metabolic pathways
Cluster_2406	0	1	0	0	0	0	0	0	0	bpb:bpr_I2924	62.1	95	36	0	63	157	46	140	1.9e-29	131	ko:K07258	dacC, dacA, dacD	D-alanyl-D-alanine carboxypeptidase (penicillin-binding protein 5/6) [EC:3.4.16.4]	path:map00550,path:map01100	Peptidoglycan biosynthesis|Metabolic pathways
Cluster_2409	0	0	0	0	1	0	0	0	0	ccb:Clocel_1192	53.2	47	22	0	376	422	367	413	3.7e-53	56.2	ko:K06147	ABCB-BAC	ATP-binding cassette, subfamily B, bacterial	---	---
Cluster_2410	0	0	0	0	0	1	0	0	0	bmq:BMQ_3490	41.7	60	35	0	115	174	55	114	4.1e-08	62	ko:K07260	vanY	D-alanyl-D-alanine carboxypeptidase [EC:3.4.16.4]	path:map00550,path:map01502,path:map02020	Peptidoglycan biosynthesis|Vancomycin resistance|Two-component system
Cluster_2411	0	0	0	0	0	0	0	1	0	lmy:LM5923_1818	37.4	115	72	0	172	286	277	391	4.6e-26	75.1	ko:K07126	K07126	uncharacterized protein	---	---
Cluster_2412	0	0	0	0	0	0	0	1	0	ere:EUBREC_1892	52.2	92	44	0	35	126	35	126	1.3e-19	97.4	ko:K07082	K07082	UPF0755 protein	---	---
Cluster_2416	0	0	0	1	0	0	0	0	0	eae:EAE_22700	61.5	13	5	0	78	90	94	106	1.2e-19	23.9	ko:K11392	rsmF	16S rRNA (cytosine1407-C5)-methyltransferase [EC:2.1.1.178]	---	---
Cluster_2417	0	0	0	1	0	0	0	0	1	myc:NF90_22735	53.6	56	26	0	1	56	1	56	5.1e-07	57.8	ko:K11921	cynR	LysR family transcriptional regulator, cyn operon transcriptional activator	---	---
Cluster_2420	1	1	1	1	0	1	0	0	0	tfo:BFO_2938	47.7	155	81	0	4	158	2	156	1.7e-36	146	ko:K06966	K06966	uncharacterized protein	---	---
Cluster_2430	0	1	1	0	0	0	0	0	0	prw:PsycPRwf_0319	42.9	56	32	0	1	56	1	56	9.5e-07	54.7	ko:K07662	cpxR	two-component system, OmpR family, response regulator CpxR	path:map01503,path:map02020	Cationic antimicrobial peptide (CAMP) resistance|Two-component system
Cluster_2441	0	0	0	0	0	0	0	0	1	rch:RUM_16700	49.5	204	103	0	63	266	65	268	5.3e-47	190.3	ko:K00286	proC	pyrroline-5-carboxylate reductase [EC:1.5.1.2]	path:map00330,path:map01100,path:map01110,path:map01130,path:map01230	Arginine and proline metabolism|Metabolic pathways|Biosynthesis of secondary metabolites|Biosynthesis of antibiotics|Biosynthesis of amino acids
Cluster_2445	0	0	1	0	0	0	0	0	0	bfs:BF9343_3967	54.9	173	78	0	94	266	229	401	4.9e-50	200.7	ko:K07133	K07133	uncharacterized protein	---	---
Cluster_2446	0	0	0	1	0	1	0	0	0	lgv:LCGL_0995	93.7	79	5	0	1	79	1	79	1.7e-35	150.2	ko:K09976	K09976	uncharacterized protein	---	---
Cluster_2447	0	0	0	0	1	1	1	0	1	tli:Tlie_0171	38.4	99	61	0	139	237	138	236	5.4e-37	85.9	ko:K07090	K07090	uncharacterized protein	---	---
Cluster_2448	0	0	0	0	1	1	1	1	0	bprl:CL2_13270	79.5	39	8	0	1	39	1	39	1.5e-09	63.9	ko:K00941	thiD	hydroxymethylpyrimidine/phosphomethylpyrimidine kinase [EC:2.7.1.49 2.7.4.7]	path:map00730,path:map01100	Thiamine metabolism|Metabolic pathways
Cluster_2452	0	0	0	0	0	0	0	0	1	ljo:LJ0461	100	49	0	0	1	49	1	49	3.4e-20	99.4	ko:K04077	groEL, HSPD1	chaperonin GroEL	path:map03018,path:map04940,path:map05134,path:map05152	RNA degradation|Type I diabetes mellitus|Legionellosis|Tuberculosis
Cluster_2458	0	0	0	0	1	0	0	0	0	bxy:BXY_33930	94.7	132	7	0	1	132	1	132	5.2e-66	251.5	ko:K07713	zraR, hydG	two-component system, NtrC family, response regulator HydG	path:map02020	Two-component system
Cluster_2460	0	0	0	0	0	1	0	0	0	lmoz:LM1816_10557	30.2	199	139	0	313	511	503	701	3.7e-24	116.3	ko:K16899	addB	ATP-dependent helicase/nuclease subunit B [EC:3.1.-.- 3.6.4.12]	---	---
Cluster_2461	0	0	0	0	0	0	0	0	1	hcp:HCN_1722	84.3	108	17	0	286	393	286	393	0	183.7	ko:K01872	AARS, alaS	alanyl-tRNA synthetase [EC:6.1.1.7]	path:map00970	Aminoacyl-tRNA biosynthesis
Cluster_2462	0	0	0	0	0	0	0	0	1	ova:OBV_34940	81.9	326	59	0	2	327	75	400	5.7e-156	552.7	ko:K02358	tuf, TUFM	elongation factor Tu	---	---
Cluster_2472	0	0	0	0	0	0	1	0	0	pha:PSHAa1355	55.5	173	77	0	13	185	46	218	4.1e-51	203.8	ko:K01234	E3.2.1.135, nplT	neopullulanase [EC:3.2.1.135]	---	---
Cluster_2473	0	0	0	0	0	0	0	1	0	mvg:X874_2970	38.5	52	32	0	145	196	143	194	1.1e-14	44.3	ko:K00847	E2.7.1.4, scrK	fructokinase [EC:2.7.1.4]	path:map00051,path:map00500,path:map00520,path:map01100	Fructose and mannose metabolism|Starch and sucrose metabolism|Amino sugar and nucleotide sugar metabolism|Metabolic pathways
Cluster_2474	0	0	0	0	0	0	0	1	0	bfg:BF638R_2484	52.1	236	113	0	1	236	1	236	2.3e-78	247.3	ko:K04720	cobD	threonine-phosphate decarboxylase [EC:4.1.1.81]	path:map00860	Porphyrin and chlorophyll metabolism
Cluster_2475	0	0	0	0	0	0	0	1	0	nou:Natoc_3203	45.2	84	46	0	5	88	7	90	2.1e-14	80.1	ko:K05566	mnhB, mrpB	multicomponent Na+:H+ antiporter subunit B	---	---
Cluster_2480	0	0	0	0	0	0	0	0	1	paea:R70723_01125	55.7	70	31	0	42	111	49	118	9.5e-42	84	ko:K15532	yteR, yesR	unsaturated rhamnogalacturonyl hydrolase [EC:3.2.1.172]	---	---
Cluster_2482	1	1	1	0	0	0	0	0	0	bvs:BARVI_06250	51.7	29	14	0	209	237	209	237	2.7e-92	36.2	ko:K00426	cydB	cytochrome d ubiquinol oxidase subunit II [EC:1.10.3.-]	path:map00190,path:map01100,path:map02020	Oxidative phosphorylation|Metabolic pathways|Two-component system
Cluster_2487	0	0	0	0	0	0	0	1	0	lam:LA2_06130	71.7	325	92	0	1	325	1	325	2.1e-139	497.7	ko:K01442	E3.5.1.24	choloylglycine hydrolase [EC:3.5.1.24]	path:map00120,path:map00121,path:map01100	Primary bile acid biosynthesis|Secondary bile acid biosynthesis|Metabolic pathways
Cluster_2490	1	1	1	1	0	0	1	1	0	bdh:GV66_02290	78.2	358	78	0	2	359	4	361	4.6e-165	583.2	ko:K01867	WARS, trpS	tryptophanyl-tRNA synthetase [EC:6.1.1.2]	path:map00970	Aminoacyl-tRNA biosynthesis
Cluster_2494	0	0	0	0	1	1	0	0	0	awo:Awo_c32620	35.3	102	66	0	10	111	8	109	5.9e-12	72.4	ko:K13653	K13653	AraC family transcriptional regulator	---	---
Cluster_2495	0	0	0	0	0	0	0	1	0	rix:RO1_23370	63	92	34	0	6	97	9	100	8.9e-29	127.9	ko:K04061	flhB2	flagellar biosynthesis protein	---	---
Cluster_2496	0	0	0	0	0	0	0	1	0	vfu:vfu_A02629	40.9	66	39	0	30	95	2	67	2.7e-07	58.2	ko:K11923	cueR	MerR family transcriptional regulator, copper efflux regulator	---	---
Cluster_2500	0	1	0	0	0	0	0	0	1	bdo:EL88_20980	52.3	65	31	0	331	395	330	394	1.4e-78	84.7	ko:K16053	mscM	miniconductance mechanosensitive channel	---	---
Cluster_2501	0	0	1	0	0	0	0	0	0	ert:EUR_11320	47.9	71	37	0	46	116	70	140	4.4e-10	68.6	ko:K06400	spoIVCA	site-specific DNA recombinase	---	---
Cluster_2505	0	0	0	0	0	0	0	1	0	ctet:BN906_02845	83.1	83	14	0	1	83	96	178	1.9e-34	146.7	ko:K02931	RP-L5, MRPL5, rplE	large subunit ribosomal protein L5	path:map03010	Ribosome
Cluster_2510	1	0	0	0	0	0	0	0	0	afd:Alfi_2961	69.2	39	12	0	2	40	3	41	4e-10	66.6	ko:K00348	nqrC	Na+-transporting NADH:ubiquinone oxidoreductase subunit C [EC:1.6.5.-]	---	---
Cluster_2511	1	0	0	0	0	0	0	0	0	psx:DR96_2209	84.4	90	14	0	1	90	846	935	3.5e-41	169.1	ko:K00164	OGDH, sucA	2-oxoglutarate dehydrogenase E1 component [EC:1.2.4.2]	path:map00020,path:map00310,path:map00380,path:map01100,path:map01110,path:map01120,path:map01130,path:map01200	Citrate cycle (TCA cycle)|Lysine degradation|Tryptophan metabolism|Metabolic pathways|Biosynthesis of secondary metabolites|Microbial metabolism in diverse environments|Biosynthesis of antibiotics|Carbon metabolism
Cluster_2512	0	0	1	0	0	0	0	0	0	rto:RTO_14860	39.7	63	38	0	11	73	1	63	8.6e-08	58.2	ko:K00558	DNMT1, dcm	DNA (cytosine-5)-methyltransferase 1 [EC:2.1.1.37]	path:map00270,path:map01100,path:map05206	Cysteine and methionine metabolism|Metabolic pathways|MicroRNAs in cancer
Cluster_2522	0	0	0	1	1	0	0	0	0	bxy:BXY_11400	98.2	57	1	0	1	57	1	57	2.8e-27	122.9	ko:K02313	dnaA	chromosomal replication initiator protein	path:map02020,path:map04112	Two-component system|Cell cycle - Caulobacter
Cluster_2530	0	0	0	0	1	0	0	0	0	lgq:P906_02940	100	70	0	0	1	70	310	379	2.6e-33	142.9	ko:K02851	wecA, tagO, rfe	UDP-GlcNAc:undecaprenyl-phosphate GlcNAc-1-phosphate transferase [EC:2.7.8.33]	---	---
Cluster_2533	0	0	0	0	0	0	1	0	0	bvs:BARVI_03380	77.2	57	13	0	1	57	587	643	1.4e-18	94	ko:K01868	TARS, thrS	threonyl-tRNA synthetase [EC:6.1.1.3]	path:map00970	Aminoacyl-tRNA biosynthesis
Cluster_2534	0	0	0	0	0	0	0	1	0	ere:EUBREC_1029	60.7	244	96	0	37	280	27	270	5.3e-172	297.7	ko:K01897	ACSL, fadD	long-chain acyl-CoA synthetase [EC:6.2.1.3]	path:map00061,path:map00071,path:map01100,path:map01212,path:map03320,path:map04146,path:map04920	Fatty acid biosynthesis|Fatty acid degradation|Metabolic pathways|Fatty acid metabolism|PPAR signaling pathway|Peroxisome|Adipocytokine signaling pathway
Cluster_2535	0	0	0	0	0	0	0	0	1	tte:TTE0614	62.5	325	122	0	2	326	5	329	1e-115	419.1	ko:K15583	oppD	oligopeptide transport system ATP-binding protein	path:map01501,path:map02010	beta-Lactam resistance|ABC transporters
Cluster_2541	1	1	1	1	0	0	1	1	0	rsi:Runsl_5426	54.9	381	172	0	3	383	5	385	8.8e-117	422.9	ko:K00099	dxr	1-deoxy-D-xylulose-5-phosphate reductoisomerase [EC:1.1.1.267]	path:map00900,path:map01100,path:map01110,path:map01130	Terpenoid backbone biosynthesis|Metabolic pathways|Biosynthesis of secondary metabolites|Biosynthesis of antibiotics
Cluster_2542	0	1	1	0	0	1	0	0	0	pmx:PERMA_1679	41.9	74	43	0	117	190	148	221	1.7e-31	72.8	ko:K07658	phoB1, phoP	two-component system, OmpR family, alkaline phosphatase synthesis response regulator PhoP	path:map02020	Two-component system
Cluster_2543	0	1	1	0	0	0	0	0	0	bfs:BF9343_4260	71.6	306	87	0	11	316	22	327	4.1e-127	456.8	ko:K03517	nadA	quinolinate synthase [EC:2.5.1.72]	path:map00760,path:map01100	Nicotinate and nicotinamide metabolism|Metabolic pathways
Cluster_2545	0	0	1	0	0	0	0	0	0	bth:BT_0657	66.7	21	7	0	453	473	456	476	4.9e-162	33.9	ko:K03657	uvrD, pcrA	DNA helicase II / ATP-dependent DNA helicase PcrA [EC:3.6.4.12]	path:map03420,path:map03430	Nucleotide excision repair|Mismatch repair
Cluster_2551	0	1	1	0	0	0	0	0	0	pdi:BDI_3682	77.1	105	24	0	46	150	51	155	7e-188	172.9	ko:K00266	gltD	glutamate synthase (NADPH/NADH) small chain [EC:1.4.1.13 1.4.1.14]	path:map00250,path:map00910,path:map01100,path:map01110,path:map01120,path:map01130,path:map01230	Alanine, aspartate and glutamate metabolism|Nitrogen metabolism|Metabolic pathways|Biosynthesis of secondary metabolites|Microbial metabolism in diverse environments|Biosynthesis of antibiotics|Biosynthesis of amino acids
Cluster_2552	0	0	0	0	0	0	0	1	0	paef:R50345_30635	45.8	72	39	0	96	167	522	593	8.4e-24	69.3	ko:K07652	vicK	two-component system, OmpR family, sensor histidine kinase VicK [EC:2.7.13.3]	path:map02020	Two-component system
Cluster_2554	1	1	0	0	0	0	0	0	0	ash:AL1_04060	91.7	204	17	0	1	204	12	215	6.2e-104	378.6	ko:K00349	nqrD	Na+-transporting NADH:ubiquinone oxidoreductase subunit D [EC:1.6.5.-]	---	---
Cluster_2556	0	0	1	0	0	0	0	0	0	ssd:SPSINT_2074	59.6	47	19	0	1	47	1	47	5.7e-39	62	ko:K02304	MET8	precorrin-2 dehydrogenase / sirohydrochlorin ferrochelatase [EC:1.3.1.76 4.99.1.4]	path:map00860,path:map01100,path:map01110	Porphyrin and chlorophyll metabolism|Metabolic pathways|Biosynthesis of secondary metabolites
Cluster_2560	1	0	0	0	0	0	0	0	1	pprc:PFLCHA0_c19800	44.3	70	39	0	1	70	237	306	9.6e-12	71.2	ko:K00721	DPM1	dolichol-phosphate mannosyltransferase [EC:2.4.1.83]	path:map00510,path:map01100	N-Glycan biosynthesis|Metabolic pathways
Cluster_2561	1	1	1	0	0	0	1	0	1	bvu:BVU_1239	68.1	135	43	0	1	135	1	135	3.6e-49	198	ko:K00241	sdhC, frdC	succinate dehydrogenase / fumarate reductase, cytochrome b subunit	path:map00020,path:map00190,path:map00650,path:map00720,path:map01100,path:map01110,path:map01120,path:map01130,path:map01200	Citrate cycle (TCA cycle)|Oxidative phosphorylation|Butanoate metabolism|Carbon fixation pathways in prokaryotes|Metabolic pathways|Biosynthesis of secondary metabolites|Microbial metabolism in diverse environments|Biosynthesis of antibiotics|Carbon metabolism
Cluster_2562	2	0	0	0	0	0	0	0	0	bhl:Bache_2637	91.4	198	17	0	5	202	2	199	7.4e-102	371.7	ko:K00018	hprA	glycerate dehydrogenase [EC:1.1.1.29]	path:map00260,path:map00630,path:map00680,path:map01100,path:map01110,path:map01120,path:map01130,path:map01200	Glycine, serine and threonine metabolism|Glyoxylate and dicarboxylate metabolism|Methane metabolism|Metabolic pathways|Biosynthesis of secondary metabolites|Microbial metabolism in diverse environments|Biosynthesis of antibiotics|Carbon metabolism
Cluster_2565	0	0	0	0	0	0	1	0	1	liv:LIV_2737	48.2	251	130	0	18	268	18	268	4.6e-70	266.9	ko:K16787	ecfA2	energy-coupling factor transport system ATP-binding protein [EC:3.6.3.-]	path:map02010	ABC transporters
Cluster_2572	1	0	0	1	0	0	1	0	1	pdi:BDI_3758	52.9	259	122	0	398	656	400	658	1.6e-103	293.9	ko:K03640	pal	peptidoglycan-associated lipoprotein	---	---
Cluster_2586	0	0	0	0	0	0	1	1	0	lsl:LSL_0032	57.4	571	243	0	1	571	1	571	3.9e-194	680.6	ko:K18891	patA, rscA, lmrC, satA	ATP-binding cassette, subfamily B, multidrug efflux pump	---	---
Cluster_2587	0	0	0	0	0	0	1	1	0	gur:Gura_2510	76.5	17	4	0	46	62	326	342	3.5e-13	33.9	ko:K03424	tatD	TatD DNase family protein [EC:3.1.21.-]	---	---
Cluster_2588	0	0	0	0	0	0	0	0	1	rto:RTO_22300	70.1	201	60	0	1	201	1	201	1.1e-76	288.1	ko:K02501	hisH	glutamine amidotransferase [EC:2.4.2.-]	path:map00340,path:map01100,path:map01110,path:map01230	Histidine metabolism|Metabolic pathways|Biosynthesis of secondary metabolites|Biosynthesis of amino acids
Cluster_2590	1	0	0	0	0	0	0	0	0	plv:ERIC2_c26750	43.3	60	34	0	318	377	358	417	7.5e-07	57.8	ko:K00558	DNMT1, dcm	DNA (cytosine-5)-methyltransferase 1 [EC:2.1.1.37]	path:map00270,path:map01100,path:map05206	Cysteine and methionine metabolism|Metabolic pathways|MicroRNAs in cancer
Cluster_2592	0	1	0	0	0	0	0	0	0	bsa:Bacsa_0950	79.4	63	13	0	1	63	35	97	1.1e-23	110.9	ko:K06889	K06889	uncharacterized protein	---	---
Cluster_2593	0	0	0	0	1	0	0	0	0	ase:ACPL_6845	51.9	52	25	0	35	86	442	493	8.1e-20	65.9	ko:K06048	ybdK	carboxylate-amine ligase [EC:6.3.-.-]	---	---
Cluster_2594	0	0	0	0	0	0	0	1	0	ere:EUBREC_2274	70.4	399	118	0	4	402	7	405	3.4e-164	580.5	ko:K00284	E1.4.7.1	glutamate synthase (ferredoxin) [EC:1.4.7.1]	path:map00630,path:map00910,path:map01120	Glyoxylate and dicarboxylate metabolism|Nitrogen metabolism|Microbial metabolism in diverse environments
Cluster_2596	1	1	0	0	0	1	0	0	0	rum:CK1_35560	42.4	224	129	0	58	281	227	450	1.9e-50	201.8	ko:K06382	spoIIE	stage II sporulation protein E [EC:3.1.3.16]	---	---
Cluster_2601	0	0	0	0	0	1	0	0	0	pgi:PG0064	60.1	271	108	0	39	309	513	783	1.1e-97	330.5	ko:K07787	cusA, silA	Cu(I)/Ag(I) efflux system membrane protein CusA/SilA	path:map02020	Two-component system
Cluster_2610	1	1	0	0	0	0	0	1	0	bvs:BARVI_11125	70.8	233	68	0	56	288	121	353	5.9e-115	336.3	ko:K01867	WARS, trpS	tryptophanyl-tRNA synthetase [EC:6.1.1.2]	path:map00970	Aminoacyl-tRNA biosynthesis
Cluster_2612	0	0	0	0	1	0	0	0	0	ssm:Spirs_0355	36	86	55	0	242	327	251	336	2e-10	69.3	ko:K00336	nuoG	NADH-quinone oxidoreductase subunit G [EC:1.6.5.3]	path:map00190,path:map01100	Oxidative phosphorylation|Metabolic pathways
Cluster_2614	0	0	0	0	0	0	0	1	0	cbo:CBO1547	46.8	47	25	0	158	204	155	201	3.4e-08	60.8	ko:K19271	catA	chloramphenicol O-acetyltransferase type A [EC:2.3.1.28]	---	---
Cluster_2621	0	0	1	0	0	0	0	0	0	coo:CCU_24760	61.4	101	39	0	1	101	1	101	2.6e-28	126.3	ko:K00099	dxr	1-deoxy-D-xylulose-5-phosphate reductoisomerase [EC:1.1.1.267]	path:map00900,path:map01100,path:map01110,path:map01130	Terpenoid backbone biosynthesis|Metabolic pathways|Biosynthesis of secondary metabolites|Biosynthesis of antibiotics
Cluster_2625	0	0	0	0	0	0	0	1	0	tsu:Tresu_2137	41.2	68	40	0	89	156	88	155	1.7e-39	65.5	ko:K00868	pdxK, pdxY	pyridoxine kinase [EC:2.7.1.35]	path:map00750,path:map01100	Vitamin B6 metabolism|Metabolic pathways
Cluster_2627	0	0	0	0	0	0	0	1	0	pdi:BDI_1705	52.4	338	161	0	5	342	15	352	5.5e-104	380.2	ko:K01424	E3.5.1.1, ansA, ansB	L-asparaginase [EC:3.5.1.1]	path:map00250,path:map00460,path:map01100,path:map01110	Alanine, aspartate and glutamate metabolism|Cyanoamino acid metabolism|Metabolic pathways|Biosynthesis of secondary metabolites
Cluster_2629	1	1	1	1	0	0	0	0	0	tfo:BFO_0137	45.8	190	103	0	22	211	36	225	1.3e-68	182.6	ko:K06180	rluD	23S rRNA pseudouridine1911/1915/1917 synthase [EC:5.4.99.23]	---	---
Cluster_2632	0	0	0	0	1	0	0	0	0	wvi:Weevi_0640	70.2	161	48	0	1	161	277	437	1.1e-60	234.2	ko:K03289	nupG	MFS transporter, NHS family, nucleoside permease	---	---
Cluster_2637	1	1	0	0	0	0	0	0	1	rus:RBI_II00577	42.3	71	41	0	288	358	227	297	8.4e-10	67.4	ko:K04763	xerD	integrase/recombinase XerD	---	---
Cluster_2645	0	0	0	0	0	0	0	0	1	rix:RO1_05670	79.2	336	70	0	1	336	1	336	1.1e-154	548.5	ko:K01914	asnA	aspartate--ammonia ligase [EC:6.3.1.1]	path:map00250,path:map00460,path:map01100,path:map01110,path:map01230	Alanine, aspartate and glutamate metabolism|Cyanoamino acid metabolism|Metabolic pathways|Biosynthesis of secondary metabolites|Biosynthesis of amino acids
Cluster_2648	0	1	0	0	0	0	0	0	0	afd:Alfi_2221	81	137	26	0	61	197	536	672	1.6e-80	234.2	ko:K04084	dsbD	thiol:disulfide interchange protein DsbD [EC:1.8.1.8]	---	---
Cluster_2649	0	1	0	0	0	0	0	0	0	ser:SERP1762	78.9	450	95	0	9	458	1	450	1.5e-203	711.4	ko:K03431	glmM	phosphoglucosamine mutase [EC:5.4.2.10]	path:map00520,path:map01100,path:map01130	Amino sugar and nucleotide sugar metabolism|Metabolic pathways|Biosynthesis of antibiotics
Cluster_2650	0	0	1	0	0	0	0	0	0	bse:Bsel_0095	53.3	105	49	0	4	108	7	111	8.4e-27	121.3	ko:K03091	SIG3.4	RNA polymerase sporulation-specific sigma factor	---	---
Cluster_2653	0	0	0	0	0	1	0	0	0	llr:llh_0475	63.3	180	66	0	231	410	219	398	5e-146	246.9	ko:K19068	wbjC	UDP-2-acetamido-2,6-beta-L-arabino-hexul-4-ose reductase [EC:1.1.1.367]	---	---
Cluster_2656	0	0	0	0	0	0	0	0	1	mcd:MCRO_0712	52.1	73	35	0	604	676	646	718	2.5e-54	83.6	ko:K12373	HEXA_B	hexosaminidase [EC:3.2.1.52]	path:map00511,path:map00520,path:map00531,path:map00603,path:map00604,path:map01100,path:map04142	Other glycan degradation|Amino sugar and nucleotide sugar metabolism|Glycosaminoglycan degradation|Glycosphingolipid biosynthesis - globo series|Glycosphingolipid biosynthesis - ganglio series|Metabolic pathways|Lysosome
Cluster_2662	0	0	1	1	0	0	0	0	0	bsa:Bacsa_1277	53.4	116	54	0	1	116	1	116	1e-24	114.4	ko:K07460	yraN	putative endonuclease	---	---
Cluster_2663	0	0	1	0	0	0	0	0	0	lay:LAB52_02625	81.5	157	29	0	1	157	279	435	1.1e-72	273.9	ko:K15580	oppA, mppA	oligopeptide transport system substrate-binding protein	path:map01501,path:map02010	beta-Lactam resistance|ABC transporters
Cluster_2664	0	0	1	0	0	0	0	0	0	rix:RO1_26980	86.8	114	15	0	2	115	470	583	1.4e-50	200.3	ko:K06147	ABCB-BAC	ATP-binding cassette, subfamily B, bacterial	---	---
Cluster_2665	0	0	0	0	0	0	1	1	0	ash:AL1_16380	57	286	123	0	1	286	8	293	3.3e-102	318.5	ko:K04096	smf	DNA processing protein	---	---
Cluster_2667	0	1	0	0	0	0	0	0	0	ssp:SSP1044	94.5	200	11	0	1	200	1	200	8.4e-106	384.8	ko:K02986	RP-S4, rpsD	small subunit ribosomal protein S4	path:map03010	Ribosome
Cluster_2668	0	0	0	0	1	1	0	0	0	cpy:Cphy_3406	29.8	218	153	0	338	555	334	551	1.9e-24	117.1	ko:K07718	yesM	two-component system, sensor histidine kinase YesM [EC:2.7.13.3]	path:map02020	Two-component system
Cluster_2672	1	1	0	0	0	0	0	0	0	bsa:Bacsa_1647	45.7	254	138	0	1	254	1	254	6.1e-64	246.5	ko:K00677	lpxA	UDP-N-acetylglucosamine acyltransferase [EC:2.3.1.129]	path:map00540,path:map01100,path:map01503	Lipopolysaccharide biosynthesis|Metabolic pathways|Cationic antimicrobial peptide (CAMP) resistance
Cluster_2673	1	0	1	0	0	0	0	0	0	shg:Sph21_0932	50	74	37	0	69	142	40	113	8.4e-16	84.7	ko:K16213	mbe	mannobiose 2-epimerase	---	---
Cluster_2675	0	0	1	0	0	0	0	0	0	hcp:HCN_0556	84.3	83	13	0	1	83	1	83	1.5e-33	143.7	ko:K02906	RP-L3, MRPL3, rplC	large subunit ribosomal protein L3	path:map03010	Ribosome
Cluster_2676	0	0	1	1	0	0	0	0	0	sdt:SPSE_2221	54.5	211	96	0	5	215	4	214	2.6e-58	227.3	ko:K02003	ABC.CD.A	putative ABC transport system ATP-binding protein	---	---
Cluster_2678	0	0	0	0	0	0	1	1	0	osp:Odosp_3075	90.4	553	53	0	1	553	1	553	4e-284	979.5	ko:K03321	TC.SULP	sulfate permease, SulP family	---	---
Cluster_2683	0	1	0	0	1	0	1	0	0	ele:Elen_1221	62.3	215	81	0	1	215	48	262	7.8e-71	268.9	ko:K02031	ABC.PE.A	peptide/nickel transport system ATP-binding protein	---	---
Cluster_2684	0	0	0	0	1	1	0	0	0	ere:EUBREC_3463	77.8	99	22	0	1	99	157	255	1.7e-43	176.8	ko:K01607	pcaC	4-carboxymuconolactone decarboxylase [EC:4.1.1.44]	path:map00362,path:map01100,path:map01120,path:map01220	Benzoate degradation|Metabolic pathways|Microbial metabolism in diverse environments|Degradation of aromatic compounds
Cluster_2685	0	0	0	0	1	0	0	0	0	rho:RHOM_08225	77	209	48	0	1	209	1	209	3.3e-98	360.1	ko:K01812	uxaC	glucuronate isomerase [EC:5.3.1.12]	path:map00040,path:map01100	Pentose and glucuronate interconversions|Metabolic pathways
Cluster_2689	0	0	1	0	0	0	0	0	0	cls:CXIVA_08370	54.9	113	51	0	128	240	141	253	4.5e-52	122.9	ko:K02190	cbiK	sirohydrochlorin cobaltochelatase [EC:4.99.1.3]	path:map00860,path:map01100	Porphyrin and chlorophyll metabolism|Metabolic pathways
Cluster_2693	0	0	0	0	0	1	0	0	0	spnu:SPN034183_08200	50	26	13	0	217	242	284	309	1e-11	35.4	ko:K07482	K07482	transposase, IS30 family	---	---
Cluster_2694	0	0	0	0	0	0	0	1	0	ccl:Clocl_0124	39.9	143	86	0	170	312	171	313	3.3e-71	115.5	ko:K02314	dnaB	replicative DNA helicase [EC:3.6.4.12]	path:map03030,path:map04112	DNA replication|Cell cycle - Caulobacter
Cluster_2697	1	0	1	0	0	0	0	1	0	pmr:PMI1876	100	186	0	0	1	186	144	329	5e-104	378.6	ko:K18691	mltF	membrane-bound lytic murein transglycosylase F	---	---
Cluster_2698	0	0	0	0	0	0	0	1	0	rce:RC1_1186	41	78	46	0	1	78	4	81	2e-08	61.2	ko:K03717	nhaR	LysR family transcriptional regulator, transcriptional activator of nhaA	---	---
Cluster_2699	0	0	0	0	0	0	0	1	0	ova:OBV_37130	66.1	189	64	0	1	189	1	189	1.9e-71	270.8	ko:K00857	tdk, TK	thymidine kinase [EC:2.7.1.21]	path:map00240,path:map00983,path:map01100	Pyrimidine metabolism|Drug metabolism - other enzymes|Metabolic pathways
Cluster_2702	1	0	0	0	0	0	0	0	0	bprc:D521_1916	58.3	36	15	0	81	116	86	121	3.4e-07	46.2	ko:K00919	ispE	4-diphosphocytidyl-2-C-methyl-D-erythritol kinase [EC:2.7.1.148]	path:map00900,path:map01100,path:map01110,path:map01130	Terpenoid backbone biosynthesis|Metabolic pathways|Biosynthesis of secondary metabolites|Biosynthesis of antibiotics
Cluster_2703	0	0	0	0	0	1	0	0	0	sage:EN72_10825	60.6	221	87	0	1	221	1	221	2.8e-74	280.4	ko:K01619	deoC, DERA	deoxyribose-phosphate aldolase [EC:4.1.2.4]	path:map00030	Pentose phosphate pathway
Cluster_2704	0	0	0	0	0	0	1	1	1	bfg:BF638R_3848	64.4	174	62	0	4	177	5	178	4e-117	224.2	ko:K03601	xseA	exodeoxyribonuclease VII large subunit [EC:3.1.11.6]	path:map03430	Mismatch repair
Cluster_2705	0	0	0	0	0	0	1	0	0	ert:EUR_10940	40.7	54	32	0	45	98	48	101	4.7e-07	57	ko:K02316	dnaG	DNA primase [EC:2.7.7.-]	path:map03030	DNA replication
Cluster_2709	0	0	0	1	0	0	0	0	0	tpk:JO40_04830	55.1	98	44	0	343	440	339	436	3.8e-68	125.6	ko:K06147	ABCB-BAC	ATP-binding cassette, subfamily B, bacterial	---	---
Cluster_2710	0	0	0	1	0	0	0	0	0	bpf:BpOF4_09280	26.6	158	116	0	9	166	244	401	3.7e-36	82.4	ko:K06158	ABCF3	ATP-binding cassette, subfamily F, member 3	---	---
Cluster_2711	0	0	0	0	0	0	1	0	0	rob:CK5_24180	76.7	434	101	0	14	447	3	436	6.3e-194	679.5	ko:K01740	E2.5.1.49, metY	O-acetylhomoserine (thiol)-lyase [EC:2.5.1.49]	path:map00270,path:map01100	Cysteine and methionine metabolism|Metabolic pathways
Cluster_2718	1	0	0	0	0	0	0	0	0	tbe:Trebr_2319	57.4	183	78	0	1	183	4	186	4.3e-117	213.4	ko:K05349	bglX	beta-glucosidase [EC:3.2.1.21]	path:map00460,path:map00500,path:map00940,path:map01100,path:map01110	Cyanoamino acid metabolism|Starch and sucrose metabolism|Phenylpropanoid biosynthesis|Metabolic pathways|Biosynthesis of secondary metabolites
Cluster_2719	0	1	0	0	0	0	0	0	0	siv:SSIL_2724	76.1	188	45	0	3	190	1	188	1e-78	294.7	ko:K01495	GCH1, folE	GTP cyclohydrolase I [EC:3.5.4.16]	path:map00790,path:map01100	Folate biosynthesis|Metabolic pathways
Cluster_2721	0	0	0	1	0	0	0	0	0	asm:MOUSESFB_0942	54.5	246	112	0	9	254	2	247	3.6e-74	280.4	ko:K06201	cutC	copper homeostasis protein	---	---
Cluster_2722	0	0	0	1	0	1	0	0	0	sxy:BE24_07640	82	189	34	0	1	189	1	189	2.2e-86	320.1	ko:K07813	agrB	accessory gene regulator B	path:map02020	Two-component system
Cluster_2723	0	0	0	0	1	0	0	0	0	asa:ASA_3923	60.7	28	11	0	1	28	587	614	5.7e-12	38.5	ko:K11527	K11527	two-component system, sensor histidine kinase and response regulator [EC:2.7.13.3]	---	---
Cluster_2729	0	0	0	0	0	1	0	0	0	sgt:SGGB_0355	69.7	109	33	0	1	109	223	331	6.8e-42	171.4	ko:K15583	oppD	oligopeptide transport system ATP-binding protein	path:map01501,path:map02010	beta-Lactam resistance|ABC transporters
Cluster_2736	0	1	0	0	0	0	0	0	0	ppq:PPSQR21_025410	41.7	108	63	0	243	350	52	159	4.2e-22	108.2	ko:K01218	gmuG	mannan endo-1,4-beta-mannosidase [EC:3.2.1.78]	path:map00051	Fructose and mannose metabolism
Cluster_2738	0	0	0	0	0	1	0	0	0	trq:TRQ2_0983	51.9	79	38	0	62	140	51	129	3.7e-19	95.9	ko:K01176	E3.2.1.1, amyA, malS	alpha-amylase [EC:3.2.1.1]	path:map00500,path:map01100,path:map04973	Starch and sucrose metabolism|Metabolic pathways|Carbohydrate digestion and absorption
Cluster_2740	0	0	0	0	0	0	0	1	0	ere:EUBREC_0488	83.7	43	7	0	1	43	235	277	5.5e-15	82	ko:K10119	msmG	raffinose/stachyose/melibiose transport system permease protein	path:map02010	ABC transporters
Cluster_2742	0	0	0	0	0	0	0	0	1	tep:TepRe1_0323	52.6	175	83	0	1	175	78	252	1e-47	191.8	ko:K18672	dacA	diadenylate cyclase [EC:2.7.7.85]	---	---
Cluster_2745	1	0	0	0	0	0	0	0	0	esr:ES1_23860	59.5	158	64	0	3	160	1	158	3.1e-184	201.1	ko:K01596	E4.1.1.32, pckA, PEPCK	phosphoenolpyruvate carboxykinase (GTP) [EC:4.1.1.32]	path:map00010,path:map00020,path:map00620,path:map01100,path:map01110,path:map01120,path:map01130,path:map03320,path:map04068,path:map04151,path:map04152,path:map04910,path:map04920,path:map04922,path:map04931,path:map04964	Glycolysis / Gluconeogenesis|Citrate cycle (TCA cycle)|Pyruvate metabolism|Metabolic pathways|Biosynthesis of secondary metabolites|Microbial metabolism in diverse environments|Biosynthesis of antibiotics|PPAR signaling pathway|FoxO signaling pathway|PI3K-Akt signaling pathway|AMPK signaling pathway|Insulin signaling pathway|Adipocytokine signaling pathway|Glucagon signaling pathway|Insulin resis…
Cluster_2748	0	0	0	0	0	0	0	1	0	fpa:FPR_20880	79.6	323	66	0	5	327	7	329	6.6e-152	539.3	ko:K10823	oppF	oligopeptide transport system ATP-binding protein	path:map01501,path:map02010	beta-Lactam resistance|ABC transporters
Cluster_2754	1	0	0	0	0	0	0	0	0	blb:BBMN68_1674	56.5	62	27	0	2	63	290	351	2.6e-12	73.2	ko:K13059	nahK, lnpB	N-acetylhexosamine 1-kinase [EC:2.7.1.162]	---	---
Cluster_2755	0	0	0	0	0	0	0	1	0	cle:Clole_3830	36.3	157	100	0	4	160	30	186	1e-25	118.2	ko:K06387	spoIIR	stage II sporulation protein R	---	---
Cluster_2756	0	0	0	0	0	0	0	0	1	apc:HIMB59_00014520	25.7	136	101	0	87	222	81	216	3.8e-10	67.8	ko:K02066	mlaE, linK	phospholipid/cholesterol/gamma-HCH transport system permease protein	path:map02010	ABC transporters
Cluster_2764	0	0	0	0	0	0	1	1	0	tko:TK1935	39.5	76	46	0	338	413	325	400	1.1e-09	67.4	ko:K03500	rsmB, sun	16S rRNA (cytosine967-C5)-methyltransferase [EC:2.1.1.176]	---	---
Cluster_2765	0	0	0	0	0	0	0	1	0	buo:BRPE64_BCDS07900	74.1	54	14	0	301	354	300	353	1.5e-166	85.1	ko:K00612	E2.1.3.-	carbamoyltransferase [EC:2.1.3.-]	---	---
Cluster_2766	0	0	0	0	0	0	0	1	0	esu:EUS_00990	57.4	68	29	0	3	70	2	69	5.3e-18	92	ko:K00615	E2.2.1.1, tktA, tktB	transketolase [EC:2.2.1.1]	path:map00030,path:map00710,path:map01051,path:map01100,path:map01110,path:map01120,path:map01130,path:map01200,path:map01230	Pentose phosphate pathway|Carbon fixation in photosynthetic organisms|Biosynthesis of ansamycins|Metabolic pathways|Biosynthesis of secondary metabolites|Microbial metabolism in diverse environments|Biosynthesis of antibiotics|Carbon metabolism|Biosynthesis of amino acids
Cluster_2772	0	0	0	0	0	0	1	0	1	rob:CK5_11030	52.9	104	49	0	239	342	232	335	2e-78	115.9	ko:K03629	recF	DNA replication and repair protein RecF	path:map03440	Homologous recombination
Cluster_2774	0	0	0	0	0	0	1	0	0	afd:Alfi_0358	81	168	32	0	1	168	79	246	7.9e-78	291.2	ko:K02836	prfB	peptide chain release factor 2	---	---
Cluster_2775	0	0	0	0	0	0	1	0	0	ljf:FI9785_570	93	271	19	0	1	271	9	279	4.1e-143	509.6	ko:K02531	lacT	transcriptional antiterminator	---	---
Cluster_2780	0	0	0	1	0	0	0	0	0	ssp:SSP2060	97.1	205	6	0	1	205	1	205	4.5e-110	399.1	ko:K07220	K07220	uncharacterized protein	---	---
Cluster_2781	0	0	0	0	0	0	1	1	0	sri:SELR_23360	58.7	46	19	0	2	47	269	314	3.2e-10	66.2	ko:K00008	SORD, gutB	L-iditol 2-dehydrogenase [EC:1.1.1.14]	path:map00040,path:map00051,path:map01100	Pentose and glucuronate interconversions|Fructose and mannose metabolism|Metabolic pathways
Cluster_2783	1	1	0	1	0	0	0	0	0	pmq:PM3016_3791	70.6	187	55	0	1	187	1	187	2.1e-70	266.9	ko:K02010	afuC, fbpC	iron(III) transport system ATP-binding protein [EC:3.6.3.30]	path:map02010	ABC transporters
Cluster_2784	0	0	0	0	0	0	1	1	0	snt:SPT_1720	42.9	49	28	0	145	193	124	172	6e-20	49.7	ko:K17318	K17318, lplA	putative aldouronate transport system substrate-binding protein	path:map02010	ABC transporters
Cluster_2787	1	0	0	0	0	0	0	0	0	clt:CM240_0452	38.5	117	72	0	49	165	211	327	6.8e-20	100.9	ko:K18345	vanSB, vanS, vanSD	two-component system, OmpR family, sensor histidine kinase VanS [EC:2.7.13.3]	path:map01502,path:map02020	Vancomycin resistance|Two-component system
Cluster_2792	0	0	0	0	1	1	1	1	0	cct:CC1_08760	34.8	112	73	0	31	142	149	260	1.9e-15	83.6	ko:K18640	parM	plasmid segregation protein ParM	---	---
Cluster_2793	0	0	0	0	0	0	1	1	1	paeh:H70357_24205	46.7	105	56	0	181	285	206	310	2.6e-21	105.1	ko:K02004	ABC.CD.P	putative ABC transport system permease protein	---	---
Cluster_2797	0	0	0	0	0	0	0	1	0	gym:GYMC10_0977	35.4	82	53	0	183	264	236	317	6.5e-10	68.2	ko:K02172	blaR1	bla regulator protein blaR1	path:map01501	beta-Lactam resistance
Cluster_2801	0	0	0	0	0	0	1	0	0	rbr:RBR_16930	61.8	173	66	0	2	174	13	185	8.4e-120	237.7	ko:K11104	melB	melibiose permease	---	---
Cluster_2804	0	0	0	0	0	0	0	1	0	ova:OBV_46100	95.8	48	2	0	1	48	1	48	4e-18	92.4	ko:K00962	pnp, PNPT1	polyribonucleotide nucleotidyltransferase [EC:2.7.7.8]	path:map00230,path:map00240,path:map03018	Purine metabolism|Pyrimidine metabolism|RNA degradation
Cluster_2807	0	0	0	0	1	0	0	1	0	ccl:Clocl_2988	72.5	40	11	0	5	44	6	45	4e-106	66.2	ko:K04759	feoB	ferrous iron transport protein B	---	---
Cluster_2809	0	1	0	0	0	0	0	0	0	hao:PCC7418_2701	49.1	55	28	0	91	145	112	166	7.5e-07	55.5	ko:K06381	spoIID	stage II sporulation protein D	---	---
Cluster_2814	0	0	0	0	0	1	0	0	0	ova:OBV_23660	62.8	188	70	0	7	194	4	191	9.6e-103	244.6	ko:K03601	xseA	exodeoxyribonuclease VII large subunit [EC:3.1.11.6]	path:map03430	Mismatch repair
Cluster_2816	0	0	0	0	0	0	1	0	0	ral:Rumal_3281	77.6	49	11	0	4	52	33	81	1.1e-13	77.8	ko:K02914	RP-L34, MRPL34, rpmH	large subunit ribosomal protein L34	path:map03010	Ribosome
Cluster_2817	0	0	0	0	0	0	1	0	0	ppn:Palpr_1500	36.7	30	19	0	35	64	7	36	6.4e-10	30	ko:K03588	ftsW, spoVE	cell division protein FtsW	path:map04112	Cell cycle - Caulobacter
Cluster_2820	0	0	0	0	0	0	0	1	0	dec:DCF50_p34	63	46	17	0	359	404	341	386	3.3e-124	61.2	ko:K03169	topB	DNA topoisomerase III [EC:5.99.1.2]	---	---
Cluster_2821	0	0	0	0	0	0	0	0	1	scc:Spico_1161	47	164	87	0	219	382	220	383	1.8e-91	167.2	ko:K03655	recG	ATP-dependent DNA helicase RecG [EC:3.6.4.12]	path:map03440	Homologous recombination
Cluster_2822	0	0	0	0	0	0	0	0	1	bvs:BARVI_00450	82	362	65	0	1	362	1	362	6.4e-175	615.9	ko:K01711	gmd, GMDS	GDPmannose 4,6-dehydratase [EC:4.2.1.47]	path:map00051,path:map00520,path:map01100	Fructose and mannose metabolism|Amino sugar and nucleotide sugar metabolism|Metabolic pathways
Cluster_2824	0	0	1	0	0	0	0	0	0	efa:EF2715	100	98	0	0	1	98	1	98	1.8e-45	183.3	ko:K02935	RP-L7, MRPL12, rplL	large subunit ribosomal protein L7/L12	path:map03010	Ribosome
Cluster_2831	0	0	0	0	1	0	0	0	0	hpaz:K756_04405	57.4	94	40	0	79	172	381	474	6.9e-25	116.7	ko:K19721	COL5AS	collagen, type V/XI/XXIV/XXVII, alpha	path:map04974	Protein digestion and absorption
Cluster_2833	0	0	0	0	0	0	1	0	0	rum:CK1_02610	42.7	110	63	0	6	115	4	113	7.2e-21	102.8	ko:K02315	dnaC	DNA replication protein DnaC	---	---
Cluster_2845	0	0	1	1	0	0	0	0	0	rim:ROI_10850	64.8	105	37	0	1	105	1	105	1.6e-35	150.2	ko:K03151	thiI	thiamine biosynthesis protein ThiI	path:map00730,path:map01100,path:map04122	Thiamine metabolism|Metabolic pathways|Sulfur relay system
Cluster_2847	0	0	0	0	0	0	0	0	1	tex:Teth514_1529	34.7	95	62	0	126	220	120	214	7.2e-11	69.7	ko:K06394	spoIIIAE	stage III sporulation protein AE	---	---
Cluster_2854	0	0	0	0	0	0	1	1	0	rum:CK1_35580	55	100	45	0	107	206	26	125	3e-25	117.5	ko:K04075	tilS, mesJ	tRNA(Ile)-lysidine synthase [EC:6.3.4.19]	---	---
Cluster_2855	0	0	0	0	0	0	1	0	0	lrr:N134_03920	100	96	0	0	1	96	1	96	6.6e-48	191.4	ko:K19159	yefM	antitoxin YefM	---	---
Cluster_2864	0	0	0	0	0	0	1	0	0	ere:EUBREC_1811	54.7	128	58	0	1	128	1	128	3.7e-35	149.1	ko:K02387	flgB	flagellar basal-body rod protein FlgB	path:map02040	Flagellar assembly
Cluster_2865	0	0	0	0	0	0	1	0	0	sbr:SY1_01510	73.5	226	60	0	1	226	1	226	2.4e-181	328.6	ko:K07478	ycaJ	putative ATPase	---	---
Cluster_2866	0	0	0	0	0	0	1	0	0	puf:UFO1_2224	43	86	49	0	93	178	82	167	1.1e-19	72.8	ko:K01784	galE, GALE	UDP-glucose 4-epimerase [EC:5.1.3.2]	path:map00052,path:map00520,path:map01100	Galactose metabolism|Amino sugar and nucleotide sugar metabolism|Metabolic pathways
Cluster_2871	0	0	0	0	0	0	0	0	1	bbg:BGIGA_447	63	362	134	0	587	948	589	950	0	469.2	ko:K03043	rpoB	DNA-directed RNA polymerase subunit beta [EC:2.7.7.6]	path:map00230,path:map00240,path:map01100,path:map03020	Purine metabolism|Pyrimidine metabolism|Metabolic pathways|RNA polymerase
Cluster_2874	1	1	1	0	0	0	0	0	0	rat:M949_0648	38.7	93	57	0	66	158	931	1023	2.5e-33	82.4	ko:K03723	mfd	transcription-repair coupling factor (superfamily II helicase) [EC:3.6.4.-]	path:map03420	Nucleotide excision repair
Cluster_2879	0	0	0	1	0	0	0	0	0	ljf:FI9785_670	98.1	154	3	0	1	154	1	154	1.8e-82	306.2	ko:K01265	map	methionyl aminopeptidase [EC:3.4.11.18]	---	---
Cluster_2881	0	0	0	0	0	0	0	1	0	daf:Desaf_2423	50	58	29	0	282	339	489	546	3.7e-12	75.1	ko:K11261	fwdE, fmdE	formylmethanofuran dehydrogenase subunit E [EC:1.2.99.5]	path:map00680,path:map01100,path:map01120,path:map01200	Methane metabolism|Metabolic pathways|Microbial metabolism in diverse environments|Carbon metabolism
Cluster_2884	1	1	1	1	0	0	1	1	0	era:ERE_13360	66.7	147	49	0	1	147	1	147	1.4e-116	207.6	ko:K00645	fabD	[acyl-carrier-protein] S-malonyltransferase [EC:2.3.1.39]	path:map00061,path:map01100,path:map01212	Fatty acid biosynthesis|Metabolic pathways|Fatty acid metabolism
Cluster_2885	0	1	1	0	0	0	0	0	0	doi:FH5T_10575	50.8	65	32	0	2	66	3	67	2e-12	73.6	ko:K14761	ybcJ	ribosome-associated protein	---	---
Cluster_2889	0	0	1	0	0	0	0	0	0	sers:SERRSCBI_15255	30	150	105	0	64	213	77	226	2.4e-14	81.6	ko:K02624	pcaR	IclR family transcriptional regulator, pca regulon regulatory protein	---	---
Cluster_2890	0	0	0	1	1	1	0	0	0	fsi:Flexsi_2066	52.4	126	60	0	5	130	4	129	4.2e-47	149.4	ko:K03273	gmhB	D-glycero-D-manno-heptose 1,7-bisphosphate phosphatase [EC:3.1.3.82 3.1.3.83]	path:map00540,path:map01100	Lipopolysaccharide biosynthesis|Metabolic pathways
Cluster_2893	0	0	0	0	0	0	0	0	1	ate:Athe_1825	73.2	168	45	0	1	168	245	412	1.2e-68	260.8	ko:K03696	clpC	ATP-dependent Clp protease ATP-binding subunit ClpC	---	---
Cluster_2894	0	1	0	0	1	0	1	0	0	tfo:BFO_1948	87.7	494	61	0	1	494	1	494	4.7e-254	879.4	ko:K03046	rpoC	DNA-directed RNA polymerase subunit beta' [EC:2.7.7.6]	path:map00230,path:map00240,path:map01100,path:map03020	Purine metabolism|Pyrimidine metabolism|Metabolic pathways|RNA polymerase
Cluster_2900	0	0	0	0	0	0	0	0	1	lsl:LSL_1804	57.1	14	6	0	47	60	47	60	1.4e-36	24.3	ko:K07778	desK	two-component system, NarL family, sensor histidine kinase DesK [EC:2.7.13.3]	path:map02020	Two-component system
Cluster_2904	1	0	0	0	0	0	0	0	0	afd:Alfi_1495	73.4	259	69	0	330	588	328	586	9.2e-213	381.7	ko:K04773	sppA	protease IV [EC:3.4.21.-]	---	---
Cluster_2906	0	1	0	0	0	0	0	0	0	bmd:BMD_4382	80.4	392	77	0	1	392	1	392	2e-185	651	ko:K01839	deoB	phosphopentomutase [EC:5.4.2.7]	path:map00030,path:map00230	Pentose phosphate pathway|Purine metabolism
Cluster_2907	0	0	0	0	0	1	0	0	0	vni:VIBNI_B0588	64.3	56	20	0	133	188	125	180	8.1e-12	72.4	ko:K00661	maa	maltose O-acetyltransferase [EC:2.3.1.79]	---	---
Cluster_2909	0	0	0	0	0	1	0	0	0	afd:Alfi_2961	78.6	28	6	0	2	29	4	31	1.1e-07	57.8	ko:K00348	nqrC	Na+-transporting NADH:ubiquinone oxidoreductase subunit C [EC:1.6.5.-]	---	---
Cluster_2911	0	0	0	0	0	0	0	1	0	sri:SELR_07980	69.9	83	25	0	193	275	178	260	2e-81	129.8	ko:K02035	ABC.PE.S	peptide/nickel transport system substrate-binding protein	---	---
Cluster_2915	0	0	0	0	0	1	0	0	0	efd:EFD32_2062	99.7	313	1	0	1	313	1	313	2e-179	630.6	ko:K00077	panE, apbA	2-dehydropantoate 2-reductase [EC:1.1.1.169]	path:map00770,path:map01100,path:map01110	Pantothenate and CoA biosynthesis|Metabolic pathways|Biosynthesis of secondary metabolites
Cluster_2919	0	0	0	0	0	0	0	0	1	hsm:HSM_1609	49.2	59	30	0	2	60	1	59	8.4e-08	58.2	ko:K05540	dusB	tRNA-dihydrouridine synthase B [EC:1.-.-.-]	---	---
Cluster_2925	0	0	0	0	1	0	0	0	0	cao:Celal_4136	38	79	49	0	113	191	131	209	5e-20	61.6	ko:K03284	corA	magnesium transporter	---	---
Cluster_2927	0	0	0	0	0	0	0	1	0	pgt:PGTDC60_2248	54	87	40	0	2	88	36	122	6.8e-21	101.7	ko:K18707	mtaB	threonylcarbamoyladenosine tRNA methylthiotransferase MtaB [EC:2.8.4.5]	---	---
Cluster_2930	0	0	0	0	0	0	0	0	1	cth:Cthe_2099	37.5	80	50	0	1	80	1	80	2.3e-13	76.6	ko:K06373	spmA	spore maturation protein A	---	---
Cluster_2937	1	1	1	0	1	1	1	1	0	cpy:Cphy_0048	77.7	148	33	0	1	148	1	148	9.3e-63	240.7	ko:K06187	recR	recombination protein RecR	path:map03440	Homologous recombination
Cluster_2944	0	0	0	0	0	1	0	0	0	sxl:SXYLSMQ121_1351	70.5	156	46	0	3	158	4	159	4.9e-65	248.4	ko:K00287	folA	dihydrofolate reductase [EC:1.5.1.3]	path:map00670,path:map00790,path:map01100	One carbon pool by folate|Folate biosynthesis|Metabolic pathways
Cluster_2948	0	1	0	0	0	0	0	0	0	cpy:Cphy_0477	59.4	64	26	0	78	141	91	154	9.9e-34	82.8	ko:K06379	spoIIAB	stage II sporulation protein AB (anti-sigma F factor) [EC:2.7.11.1]	---	---
Cluster_2949	0	0	0	1	0	0	0	0	0	ssg:Selsp_0730	51.5	99	48	0	1	99	318	416	2.1e-23	110.5	ko:K03655	recG	ATP-dependent DNA helicase RecG [EC:3.6.4.12]	path:map03440	Homologous recombination
Cluster_2951	0	0	0	0	0	0	1	0	1	afd:Alfi_0173	59.9	142	57	0	1	142	31	172	2e-41	169.9	ko:K03565	recX	regulatory protein	---	---
Cluster_2953	0	0	0	0	0	0	0	0	1	lru:HMPREF0538_20898	50	88	44	0	1	88	1	88	4.9e-19	95.5	ko:K02190	cbiK	sirohydrochlorin cobaltochelatase [EC:4.99.1.3]	path:map00860,path:map01100	Porphyrin and chlorophyll metabolism|Metabolic pathways
Cluster_2960	0	0	0	1	0	0	0	0	0	dds:Ddes_0554	37	92	58	0	160	251	377	468	2.7e-13	78.2	ko:K11261	fwdE, fmdE	formylmethanofuran dehydrogenase subunit E [EC:1.2.99.5]	path:map00680,path:map01100,path:map01120,path:map01200	Methane metabolism|Metabolic pathways|Microbial metabolism in diverse environments|Carbon metabolism
Cluster_2964	1	1	1	1	0	0	0	0	0	pro:HMPREF0669_01611	67.6	37	12	0	3	39	486	522	8.6e-08	58.2	ko:K02837	prfC	peptide chain release factor 3	---	---
Cluster_2969	0	0	0	1	0	0	0	0	0	mhao:J451_06840	62	184	70	0	1	184	1	184	1.2e-60	234.6	ko:K08681	pdxT, pdx2	5'-phosphate synthase pdxT subunit [EC:4.3.3.6]	path:map00750	Vitamin B6 metabolism
Cluster_2972	1	0	0	0	0	0	0	0	0	ddc:Dd586_3176	85.4	82	12	0	1	82	1	82	3.1e-34	146	ko:K02959	RP-S16, MRPS16, rpsP	small subunit ribosomal protein S16	path:map03010	Ribosome
Cluster_2973	1	0	0	1	0	0	1	0	1	sli:Slin_1239	63.5	74	27	0	1	74	465	538	4.4e-20	99	ko:K00853	araB	L-ribulokinase [EC:2.7.1.16]	path:map00040,path:map01100	Pentose and glucuronate interconversions|Metabolic pathways
Cluster_2974	0	0	0	0	0	0	0	1	0	aau:AAur_1269	44.5	119	66	0	32	150	168	286	8.7e-19	95.1	ko:K09964	K09964	uncharacterized protein	---	---
Cluster_2986	0	0	0	1	0	0	0	0	1	bdo:EL88_22010	94.7	150	8	0	1	150	80	229	1.4e-74	280	ko:K03630	radC	DNA repair protein RadC	---	---
Cluster_2996	0	0	0	1	0	0	0	0	0	aap:NT05HA_2141	40.4	47	28	0	70	116	62	108	5.1e-29	43.9	ko:K03282	mscL	large conductance mechanosensitive channel	---	---
Cluster_3000	0	0	0	0	0	0	0	0	1	ccb:Clocel_2228	24.5	102	77	0	86	187	89	190	1.4e-11	49.7	ko:K03394	cobI-cbiL	precorrin-2/cobalt-factor-2 C20-methyltransferase [EC:2.1.1.130 2.1.1.151]	path:map00860,path:map01100	Porphyrin and chlorophyll metabolism|Metabolic pathways
Cluster_3003	1	1	1	1	1	1	1	0	1	ash:AL1_00730	91.7	409	34	0	1	409	1	409	7e-213	742.3	ko:K02600	nusA	N utilization substance protein A	---	---
Cluster_3005	1	0	0	0	0	0	0	0	0	cce:Ccel_2113	42.6	61	35	0	158	218	436	496	6.6e-41	58.5	ko:K07720	yesN	two-component system, response regulator YesN	path:map02020	Two-component system
Cluster_3006	0	1	0	0	0	0	0	0	0	bpf:BpOF4_03785	54.5	77	35	0	342	418	910	986	2.8e-18	96.3	ko:K03693	pbp	penicillin-binding protein	path:map00550,path:map01501	Peptidoglycan biosynthesis|beta-Lactam resistance
Cluster_3007	0	1	0	0	0	0	0	0	0	cle:Clole_0504	49.7	187	94	0	1	187	1	187	8.2e-85	192.2	ko:K07720	yesN	two-component system, response regulator YesN	path:map02020	Two-component system
Cluster_3008	0	0	0	0	1	0	0	0	0	tmr:Tmar_1016	35.9	128	82	0	31	158	29	156	4.2e-30	102.4	ko:K02600	nusA	N utilization substance protein A	---	---
Cluster_3012	0	0	0	0	0	0	0	0	1	pru:PRU_2594	64.4	216	77	0	3	218	2	217	1.7e-81	304.3	ko:K06920	queC	7-cyano-7-deazaguanine synthase [EC:6.3.4.20]	path:map00790,path:map01100	Folate biosynthesis|Metabolic pathways
Cluster_3014	1	0	1	0	0	0	0	0	0	ash:AL1_04450	81.9	105	19	0	1	105	1	105	8.1e-43	174.5	ko:K03976	ybaK, ebsC	Cys-tRNA(Pro)/Cys-tRNA(Cys) deacylase [EC:3.1.1.-]	---	---
Cluster_3015	1	0	0	0	0	0	0	0	0	pca:Pcar_1101	32.2	205	139	0	128	332	123	327	3.2e-26	122.5	ko:K18300	oprN	outer membrane protein, multidrug efflux system	---	---
Cluster_3016	0	0	0	0	1	0	0	1	0	cso:CLS_15060	69.7	390	118	0	1	390	4	393	5.5e-159	563.1	ko:K04487	iscS, NFS1	cysteine desulfurase [EC:2.8.1.7]	path:map00730,path:map01100,path:map04122	Thiamine metabolism|Metabolic pathways|Sulfur relay system
Cluster_3019	0	0	0	0	0	0	0	1	0	lld:P620_05540	44.5	110	61	0	186	295	171	280	7.1e-15	84	ko:K09762	K09762	uncharacterized protein	---	---
Cluster_3020	0	0	0	0	0	0	0	1	0	ert:EUR_18390	85.8	253	36	0	1	253	289	541	1.2e-114	414.8	ko:K04077	groEL, HSPD1	chaperonin GroEL	path:map03018,path:map04940,path:map05134,path:map05152	RNA degradation|Type I diabetes mellitus|Legionellosis|Tuberculosis
Cluster_3028	0	0	0	0	0	0	0	0	1	ddf:DEFDS_1463	71	376	109	0	4	379	1	376	1.7e-266	578.9	ko:K01872	AARS, alaS	alanyl-tRNA synthetase [EC:6.1.1.7]	path:map00970	Aminoacyl-tRNA biosynthesis
Cluster_3031	1	0	1	1	0	0	1	0	1	met:M446_6483	50	20	10	0	412	431	376	395	6.9e-51	27.3	ko:K08676	tri	tricorn protease [EC:3.4.21.-]	---	---
Cluster_3032	0	1	0	0	0	0	0	0	0	bvs:BARVI_06580	86.6	336	45	0	1	336	1	336	2.6e-167	590.5	ko:K00134	GAPDH, gapA	glyceraldehyde 3-phosphate dehydrogenase [EC:1.2.1.12]	path:map00010,path:map00710,path:map01100,path:map01110,path:map01120,path:map01130,path:map01200,path:map01230,path:map04066,path:map05010	Glycolysis / Gluconeogenesis|Carbon fixation in photosynthetic organisms|Metabolic pathways|Biosynthesis of secondary metabolites|Microbial metabolism in diverse environments|Biosynthesis of antibiotics|Carbon metabolism|Biosynthesis of amino acids|HIF-1 signaling pathway|Alzheimer's disease
Cluster_3033	0	1	0	0	0	0	0	0	0	ctc:CTC00641	48.2	110	57	0	1	110	1	110	1.7e-22	109.4	ko:K07726	K07726	putative transcriptional regulator	---	---
Cluster_3034	0	0	0	1	0	0	0	0	0	dae:Dtox_1189	48.2	253	131	0	174	426	178	430	6.6e-89	235.7	ko:K12960	mtaD	5-methylthioadenosine/S-adenosylhomocysteine deaminase [EC:3.5.4.31 3.5.4.28]	path:map00270,path:map01100	Cysteine and methionine metabolism|Metabolic pathways
Cluster_3040	0	1	0	0	0	0	0	0	0	rim:ROI_11690	78.3	83	18	0	1	83	129	211	6.8e-29	128.3	ko:K02003	ABC.CD.A	putative ABC transport system ATP-binding protein	---	---
Cluster_3045	1	1	0	0	0	0	0	0	0	pgt:PGTDC60_1410	72.2	108	30	0	2	109	917	1024	2.4e-38	161.4	ko:K01952	purL, PFAS	phosphoribosylformylglycinamidine synthase [EC:6.3.5.3]	path:map00230,path:map01100,path:map01110,path:map01130	Purine metabolism|Metabolic pathways|Biosynthesis of secondary metabolites|Biosynthesis of antibiotics
Cluster_3046	1	0	0	0	0	0	0	0	0	eel:EUBELI_01038	73.6	87	23	0	1	87	258	344	1.8e-29	130.2	ko:K00057	gpsA	glycerol-3-phosphate dehydrogenase (NAD(P)+) [EC:1.1.1.94]	path:map00564,path:map01110	Glycerophospholipid metabolism|Biosynthesis of secondary metabolites
Cluster_3048	0	0	1	2	0	0	1	0	2	cdf:CD630_15670	76.9	221	51	0	1	221	1	221	2.6e-93	343.6	ko:K07217	K07217	Mn-containing catalase	---	---
Cluster_3050	0	0	0	1	1	1	1	0	1	spa:M6_Spy0035	51.2	43	21	0	213	255	220	262	2.2e-20	50.1	ko:K06919	K06919	putative DNA primase/helicase	---	---
Cluster_3054	0	0	0	0	0	0	0	0	1	csd:Clst_1439	64.8	196	69	0	19	214	389	584	1.5e-93	261.5	ko:K02337	DPO3A1, dnaE	DNA polymerase III subunit alpha [EC:2.7.7.7]	path:map00230,path:map00240,path:map01100,path:map03030,path:map03430,path:map03440	Purine metabolism|Pyrimidine metabolism|Metabolic pathways|DNA replication|Mismatch repair|Homologous recombination
Cluster_3056	0	0	1	0	0	0	0	0	0	rho:RHOM_16325	88.7	186	21	0	1	186	1	186	5.4e-90	332	ko:K03088	SIG3.2, rpoE	RNA polymerase sigma-70 factor, ECF subfamily	---	---
Cluster_3057	0	0	0	0	0	0	0	1	0	csh:Closa_1606	45.6	474	258	0	80	553	83	556	2.4e-109	399.1	ko:K03406	mcp	methyl-accepting chemotaxis protein	path:map02020,path:map02030	Two-component system|Bacterial chemotaxis
Cluster_3063	0	0	0	0	1	0	0	0	0	pah:Poras_0105	55	60	27	0	1	60	51	110	2.4e-10	66.6	ko:K03113	EIF1, SUI1	translation initiation factor 1	path:map03013	RNA transport
Cluster_3071	1	0	1	1	0	0	1	0	1	csb:CLSA_c30050	54.2	24	11	0	64	87	66	89	2.3e-30	34.7	ko:K00571	E2.1.1.72	site-specific DNA-methyltransferase (adenine-specific) [EC:2.1.1.72]	---	---
Cluster_3074	0	0	0	0	0	0	0	0	1	bsa:Bacsa_2517	87.9	124	15	0	1	124	1	124	1.3e-53	210.3	ko:K02935	RP-L7, MRPL12, rplL	large subunit ribosomal protein L7/L12	path:map03010	Ribosome
Cluster_3090	1	1	1	0	0	0	0	0	0	bdo:EL88_22025	82.4	51	9	0	1	51	1	51	6.6e-16	85.1	ko:K02914	RP-L34, MRPL34, rpmH	large subunit ribosomal protein L34	path:map03010	Ribosome
Cluster_3097	0	0	0	0	0	0	1	0	0	smut:SMUGS5_06745	60	25	10	0	55	79	65	89	1.2e-73	34.3	ko:K07012	cas3	CRISPR-associated endonuclease/helicase Cas3 [EC:3.1.-.- 3.6.4.-]	---	---
Cluster_3101	1	0	0	0	0	0	0	0	1	dec:DCF50_p844	45.9	220	119	0	387	606	625	844	4.8e-113	213.8	ko:K02004	ABC.CD.P	putative ABC transport system permease protein	---	---
Cluster_3103	1	1	1	0	0	0	1	0	1	bfg:BF638R_4163	65.2	89	31	0	340	428	505	593	6.8e-171	126.3	ko:K02014	TC.FEV.OM	iron complex outermembrane recepter protein	---	---
Cluster_3105	0	0	0	1	0	0	0	0	0	rho:RHOM_14325	78.8	198	42	0	1	198	1	198	2.6e-88	326.6	ko:K06187	recR	recombination protein RecR	path:map03440	Homologous recombination
Cluster_3106	0	0	0	0	0	0	0	1	0	eat:EAT1b_0439	50.6	83	41	0	121	203	132	214	6.5e-51	88.2	ko:K07775	resD	two-component system, OmpR family, response regulator ResD	path:map02020	Two-component system
Cluster_3108	0	0	0	0	0	0	0	0	1	csr:Cspa_c43050	61.6	292	112	0	6	297	6	297	2.6e-101	370.9	ko:K00845	glk	glucokinase [EC:2.7.1.2]	path:map00010,path:map00052,path:map00500,path:map00520,path:map00521,path:map00524,path:map01100,path:map01110,path:map01120,path:map01130,path:map01200	Glycolysis / Gluconeogenesis|Galactose metabolism|Starch and sucrose metabolism|Amino sugar and nucleotide sugar metabolism|Streptomycin biosynthesis|Butirosin and neomycin biosynthesis|Metabolic pathways|Biosynthesis of secondary metabolites|Microbial metabolism in diverse environments|Biosynthesis of antibiotics|Carbon metabolism
Cluster_3113	1	0	0	0	0	0	0	0	0	cfu:CFU_1122	36.8	76	48	0	85	160	270	345	9.6e-14	63.5	ko:K12994	wbpY, wbdB	alpha-1,3-rhamnosyl/mannosyltransferase [EC:2.4.1.-]	---	---
Cluster_3115	1	1	1	1	1	0	0	0	0	aeq:AEQU_2138	73.8	225	59	0	11	235	1	225	1.3e-91	338.2	ko:K02068	ABC.X2.A	putative ABC transport system ATP-binding protein	---	---
Cluster_3116	0	0	0	0	1	1	0	0	0	rho:RHOM_08445	51.4	218	106	0	183	400	168	385	1.2e-106	223.4	ko:K07258	dacC, dacA, dacD	D-alanyl-D-alanine carboxypeptidase (penicillin-binding protein 5/6) [EC:3.4.16.4]	path:map00550,path:map01100	Peptidoglycan biosynthesis|Metabolic pathways
Cluster_3119	0	0	0	0	0	0	0	0	1	bth:BT_0180	89.1	321	35	0	1	321	275	595	5e-165	582.8	ko:K00548	metH, MTR	5-methyltetrahydrofolate--homocysteine methyltransferase [EC:2.1.1.13]	path:map00270,path:map00450,path:map00670,path:map01100,path:map01110,path:map01230	Cysteine and methionine metabolism|Selenocompound metabolism|One carbon pool by folate|Metabolic pathways|Biosynthesis of secondary metabolites|Biosynthesis of amino acids
Cluster_3123	1	1	0	0	0	0	0	0	0	bpb:bpr_I1552	59	117	48	0	1	117	1	117	3.1e-34	146	ko:K03100	lepB	signal peptidase I [EC:3.4.21.89]	path:map03060	Protein export
Cluster_3124	1	0	0	0	0	0	0	0	0	gtt:GUITHDRAFT_114812	43.5	69	39	0	2	70	104	172	1.3e-08	63.2	ko:K00737	MGAT3	beta-1,4-mannosyl-glycoprotein beta-1,4-N-acetylglucosaminyltransferase [EC:2.4.1.144]	path:map00510,path:map01100	N-Glycan biosynthesis|Metabolic pathways
Cluster_3126	0	1	0	0	0	0	0	0	0	pdt:Prede_2270	74.8	155	39	0	1	155	329	483	4e-64	245.4	ko:K01270	pepD	dipeptidase D [EC:3.4.13.-]	path:map00480,path:map01100	Glutathione metabolism|Metabolic pathways
Cluster_3130	0	0	0	0	0	0	0	1	0	osp:Odosp_0166	82.5	320	56	0	24	343	1	320	2.2e-153	544.3	ko:K00845	glk	glucokinase [EC:2.7.1.2]	path:map00010,path:map00052,path:map00500,path:map00520,path:map00521,path:map00524,path:map01100,path:map01110,path:map01120,path:map01130,path:map01200	Glycolysis / Gluconeogenesis|Galactose metabolism|Starch and sucrose metabolism|Amino sugar and nucleotide sugar metabolism|Streptomycin biosynthesis|Butirosin and neomycin biosynthesis|Metabolic pathways|Biosynthesis of secondary metabolites|Microbial metabolism in diverse environments|Biosynthesis of antibiotics|Carbon metabolism
Cluster_3135	1	0	1	0	0	0	0	0	0	bpb:bpr_I2267	75.8	433	105	0	1	433	1	433	1.2e-189	665.2	ko:K00971	manC, cpsB	mannose-1-phosphate guanylyltransferase [EC:2.7.7.13]	path:map00051,path:map00520,path:map01100,path:map01110	Fructose and mannose metabolism|Amino sugar and nucleotide sugar metabolism|Metabolic pathways|Biosynthesis of secondary metabolites
Cluster_3139	0	0	0	0	1	0	0	0	0	cct:CC1_11440	53.4	236	110	0	20	255	16	251	1.1e-67	259.2	ko:K01990	ABC-2.A	ABC-2 type transport system ATP-binding protein	---	---
Cluster_3141	0	0	0	0	0	0	0	0	1	ljo:LJ1843	100	113	0	0	1	113	587	699	6.6e-61	234.6	ko:K01581	E4.1.1.17, ODC1, speC, speF	ornithine decarboxylase [EC:4.1.1.17]	path:map00330,path:map00480,path:map01100,path:map01110,path:map01130	Arginine and proline metabolism|Glutathione metabolism|Metabolic pathways|Biosynthesis of secondary metabolites|Biosynthesis of antibiotics
Cluster_3145	1	0	0	1	0	1	1	0	0	ppn:Palpr_1778	43.1	144	82	0	319	462	306	449	3.3e-124	142.5	ko:K03771	surA	peptidyl-prolyl cis-trans isomerase SurA [EC:5.2.1.8]	---	---
Cluster_3149	1	0	1	1	0	0	1	0	0	paee:R70331_28835	37	27	17	0	256	282	269	295	9.4e-103	28.5	ko:K09693	tagH	teichoic acid transport system ATP-binding protein [EC:3.6.3.40]	path:map02010	ABC transporters
Cluster_3152	0	0	0	0	0	0	0	0	1	tfo:BFO_2252	80.8	99	19	0	1	99	1	99	8e-46	184.5	ko:K19166	higB	mRNA interferase HigB [EC:3.1.-.-]	---	---
Cluster_3157	1	0	0	1	0	0	1	0	1	osp:Odosp_3346	89.4	245	26	0	1	245	1	245	2.6e-119	430.3	ko:K02066	mlaE, linK	phospholipid/cholesterol/gamma-HCH transport system permease protein	path:map02010	ABC transporters
Cluster_3158	1	1	0	0	0	0	0	0	0	pro:HMPREF0669_01111	39	159	97	0	216	374	218	376	5.7e-51	119.8	ko:K02341	DPO3D2, holB	DNA polymerase III subunit delta' [EC:2.7.7.7]	path:map00230,path:map00240,path:map01100,path:map03030,path:map03430,path:map03440	Purine metabolism|Pyrimidine metabolism|Metabolic pathways|DNA replication|Mismatch repair|Homologous recombination
Cluster_3159	1	0	0	0	0	0	0	0	0	rob:CK5_30100	67.6	377	122	0	1	377	1	377	3.6e-147	523.9	ko:K00099	dxr	1-deoxy-D-xylulose-5-phosphate reductoisomerase [EC:1.1.1.267]	path:map00900,path:map01100,path:map01110,path:map01130	Terpenoid backbone biosynthesis|Metabolic pathways|Biosynthesis of secondary metabolites|Biosynthesis of antibiotics
Cluster_3160	0	0	0	1	1	1	0	0	0	csd:Clst_0148	62.2	82	31	0	155	236	160	241	1.7e-72	111.3	ko:K00991	ispD	2-C-methyl-D-erythritol 4-phosphate cytidylyltransferase [EC:2.7.7.60]	path:map00900,path:map01100,path:map01110,path:map01130	Terpenoid backbone biosynthesis|Metabolic pathways|Biosynthesis of secondary metabolites|Biosynthesis of antibiotics
Cluster_3164	0	0	0	0	0	0	0	1	0	bmd:BMD_2837	47.1	259	137	0	41	299	49	307	2.6e-64	248.4	ko:K07282	pgsA, capA	poly-gamma-glutamate synthesis protein (capsule biosynthesis protein)	---	---
Cluster_3167	0	0	0	0	0	0	0	0	1	bbe:BBR47_10890	71.1	38	11	0	17	54	32	69	1.9e-51	63.2	ko:K02030	ABC.PA.S	polar amino acid transport system substrate-binding protein	---	---
Cluster_3173	1	1	1	0	0	0	1	0	1	tco:Theco_3817	49.5	107	54	0	2	108	11	117	1e-24	114.4	ko:K07692	degU	two-component system, NarL family, response regulator DegU	path:map02020	Two-component system
Cluster_3174	0	0	1	0	0	0	0	0	0	tdn:Suden_1566	59.5	665	269	0	343	1007	326	990	5.5e-257	802.7	ko:K03723	mfd	transcription-repair coupling factor (superfamily II helicase) [EC:3.6.4.-]	path:map03420	Nucleotide excision repair
Cluster_3175	0	0	1	1	1	1	0	0	0	ova:OBV_40230	65.2	132	46	0	7	138	1	132	1.3e-82	181.8	ko:K01478	arcA	arginine deiminase [EC:3.5.3.6]	path:map00220,path:map01100,path:map01110,path:map01130	Arginine biosynthesis|Metabolic pathways|Biosynthesis of secondary metabolites|Biosynthesis of antibiotics
Cluster_3176	0	0	0	0	0	0	0	1	0	tme:Tmel_1636	43.2	88	50	0	286	373	296	383	5.5e-12	75.1	ko:K02488	pleD	two-component system, cell cycle response regulator [EC:2.7.7.65]	path:map02020,path:map04112	Two-component system|Cell cycle - Caulobacter
Cluster_3177	1	1	1	1	0	0	1	1	0	afd:Alfi_1679	64.3	112	40	0	1	112	13	124	2.2e-73	152.1	ko:K00930	argB	acetylglutamate kinase [EC:2.7.2.8]	path:map00220,path:map01100,path:map01110,path:map01130,path:map01210,path:map01230	Arginine biosynthesis|Metabolic pathways|Biosynthesis of secondary metabolites|Biosynthesis of antibiotics|2-Oxocarboxylic acid metabolism|Biosynthesis of amino acids
Cluster_3179	0	0	0	0	0	1	0	0	0	mkm:Mkms_5885	39.4	66	40	0	2	67	1	66	3.2e-07	56.2	ko:K19159	yefM	antitoxin YefM	---	---
Cluster_3180	0	0	0	0	0	0	1	0	0	rho:RHOM_15305	68.9	61	19	0	1	61	1	61	1.6e-187	92	ko:K02172	blaR1	bla regulator protein blaR1	path:map01501	beta-Lactam resistance
Cluster_3183	0	0	0	0	0	0	0	1	0	cct:CC1_13120	90.4	114	11	0	1	114	178	291	1.8e-50	199.9	ko:K01997	livH	branched-chain amino acid transport system permease protein	path:map02010	ABC transporters
Cluster_3188	0	1	0	0	0	1	0	0	0	sxl:SXYLSMQ121_1169	79.9	139	28	0	1	139	1	139	5.3e-58	224.9	ko:K17472	cymR	Rrf2 family transcriptional regulator, cysteine metabolism repressor	---	---
Cluster_3192	0	0	1	1	0	0	0	0	0	bvs:BARVI_00545	83.3	497	83	0	1	497	1	497	3.7e-238	826.6	ko:K01649	leuA	2-isopropylmalate synthase [EC:2.3.3.13]	path:map00290,path:map00620,path:map01100,path:map01110,path:map01210,path:map01230	Valine, leucine and isoleucine biosynthesis|Pyruvate metabolism|Metabolic pathways|Biosynthesis of secondary metabolites|2-Oxocarboxylic acid metabolism|Biosynthesis of amino acids
Cluster_3193	0	0	0	1	1	0	0	0	0	bsp:U712_16245	39.9	143	86	0	9	151	7	149	4.6e-23	110.5	ko:K10711	frlR	GntR family transcriptional regulator, frlABCD operon transcriptional regulator	---	---
Cluster_3194	0	0	0	0	0	0	0	1	0	lpl:lp_3549	28.5	123	88	0	118	240	118	240	1.8e-10	68.9	ko:K02444	glpR	DeoR family transcriptional regulator, glycerol-3-phosphate regulon repressor	---	---
Cluster_3204	0	0	0	1	1	1	0	0	0	lsl:LSL_1374	56.5	168	73	0	3	170	186	353	1.7e-46	187.2	ko:K02004	ABC.CD.P	putative ABC transport system permease protein	---	---
Cluster_3205	0	0	0	0	1	0	0	0	0	kol:Kole_0692	40.3	62	37	0	13	74	158	219	1e-08	61.2	ko:K02025	ABC.MS.P	multiple sugar transport system permease protein	---	---
Cluster_3215	0	0	0	0	0	0	0	1	0	ova:OBV_34950	88.5	252	29	0	1	252	296	547	1.3e-126	454.5	ko:K02355	fusA, GFM, EFG	elongation factor G	---	---
Cluster_3216	0	0	0	0	0	0	0	0	1	lsj:LSJ_0648	74.6	138	35	0	1	138	1	138	1.8e-53	209.9	ko:K02114	ATPF1E, atpC	F-type H+-transporting ATPase subunit epsilon	path:map00190,path:map00195,path:map01100	Oxidative phosphorylation|Photosynthesis|Metabolic pathways
Cluster_3219	1	0	0	0	0	0	0	0	0	afd:Alfi_1433	81.1	180	34	0	1	180	1	180	1e-82	307.8	ko:K03270	kdsC	3-deoxy-D-manno-octulosonate 8-phosphate phosphatase (KDO 8-P phosphatase) [EC:3.1.3.45]	path:map00540,path:map01100	Lipopolysaccharide biosynthesis|Metabolic pathways
Cluster_3223	0	0	0	0	0	1	0	0	0	rho:RHOM_03665	53.2	139	65	0	1	139	1	139	4e-37	155.6	ko:K06404	spoVAB	stage V sporulation protein AB	---	---
Cluster_3226	1	0	0	0	0	0	0	0	0	bvs:BARVI_01690	84.7	157	24	0	1	157	1	157	1.7e-73	276.6	ko:K00174	korA, oorA, oforA	2-oxoglutarate/2-oxoacid ferredoxin oxidoreductase subunit alpha [EC:1.2.7.3 1.2.7.11]	path:map00010,path:map00020,path:map00620,path:map00650,path:map00720,path:map01100,path:map01120,path:map01130,path:map01200	Glycolysis / Gluconeogenesis|Citrate cycle (TCA cycle)|Pyruvate metabolism|Butanoate metabolism|Carbon fixation pathways in prokaryotes|Metabolic pathways|Microbial metabolism in diverse environments|Biosynthesis of antibiotics|Carbon metabolism
Cluster_3230	0	1	0	0	0	0	0	0	0	psx:DR96_2229	57.7	71	30	0	1	71	1	71	5.1e-16	85.5	ko:K05593	aadK	aminoglycoside 6-adenylyltransferase [EC:2.7.7.-]	---	---
Cluster_3231	0	0	0	0	0	0	1	0	0	tsh:Tsac_0288	47.1	191	101	0	5	195	466	656	2.6e-38	160.6	ko:K03406	mcp	methyl-accepting chemotaxis protein	path:map02020,path:map02030	Two-component system|Bacterial chemotaxis
Cluster_3234	0	0	0	0	0	0	0	0	1	cls:CXIVA_20540	76.3	409	97	0	456	864	495	903	1.1e-277	609.4	ko:K02335	DPO1, polA	DNA polymerase I [EC:2.7.7.7]	path:map00230,path:map00240,path:map01100,path:map03030,path:map03410,path:map03420,path:map03440	Purine metabolism|Pyrimidine metabolism|Metabolic pathways|DNA replication|Base excision repair|Nucleotide excision repair|Homologous recombination
Cluster_3243	1	1	1	0	0	0	1	0	1	lhe:lhv_1842	80.1	171	34	0	130	300	155	325	4.6e-135	293.5	ko:K02077	ABC.ZM.S	zinc/manganese transport system substrate-binding protein	---	---
Cluster_3244	0	1	0	0	0	0	0	0	0	coo:CCU_19300	45.7	46	25	0	299	344	327	372	8.8e-107	43.5	ko:K01270	pepD	dipeptidase D [EC:3.4.13.-]	path:map00480,path:map01100	Glutathione metabolism|Metabolic pathways
Cluster_3246	0	0	0	0	0	0	1	0	0	smn:SMA_1114	76.8	56	13	0	1	56	83	138	4.4e-19	92.8	ko:K00661	maa	maltose O-acetyltransferase [EC:2.3.1.79]	---	---
Cluster_3247	0	0	0	0	0	0	0	0	1	bfg:BF638R_1928	83.9	112	18	0	2	113	99	210	3.1e-281	189.1	ko:K02014	TC.FEV.OM	iron complex outermembrane recepter protein	---	---
Cluster_3249	1	1	1	1	0	0	0	0	0	afd:Alfi_2024	66.3	92	31	0	145	236	142	233	3.4e-83	126.7	ko:K03742	pncC	nicotinamide-nucleotide amidase [EC:3.5.1.42]	path:map00760	Nicotinate and nicotinamide metabolism
Cluster_3250	0	0	1	1	0	0	0	0	0	eft:M395_00895	64.3	56	20	0	127	182	130	185	1.3e-13	78.2	ko:K00661	maa	maltose O-acetyltransferase [EC:2.3.1.79]	---	---
Cluster_3251	0	0	0	0	1	0	0	0	0	bprs:CK3_16520	54.6	216	98	0	3	218	5	220	8.7e-124	230.7	ko:K01524	ppx-gppA	exopolyphosphatase / guanosine-5'-triphosphate,3'-diphosphate pyrophosphatase [EC:3.6.1.11 3.6.1.40]	path:map00230	Purine metabolism
Cluster_3258	1	0	0	0	0	0	0	0	0	wce:WS08_0963	37.1	132	83	0	311	442	330	461	5.2e-23	111.7	ko:K01002	mdoB	phosphoglycerol transferase [EC:2.7.8.20]	path:map01100	Metabolic pathways
Cluster_3259	0	1	0	0	0	0	0	0	0	cle:Clole_3816	64	50	18	0	1	50	294	343	1.9e-10	67	ko:K01711	gmd, GMDS	GDPmannose 4,6-dehydratase [EC:4.2.1.47]	path:map00051,path:map00520,path:map01100	Fructose and mannose metabolism|Amino sugar and nucleotide sugar metabolism|Metabolic pathways
Cluster_3260	0	0	1	0	0	0	0	0	0	bfr:BF0926	53.1	143	67	0	59	201	66	208	1.3e-60	164.9	ko:K08978	TC.BAT1	bacterial/archaeal transporter family protein	---	---
Cluster_3261	0	0	0	0	1	1	0	0	0	ate:Athe_2262	68.1	72	23	0	1	72	5	76	1.5e-95	108.2	ko:K06885	K06885	uncharacterized protein	---	---
Cluster_3263	0	0	0	0	0	0	1	0	0	cpi:Cpin_4188	47.4	95	50	0	163	257	312	406	1.9e-108	89	ko:K05989	E3.2.1.40	alpha-L-rhamnosidase [EC:3.2.1.40]	---	---
Cluster_3264	0	0	0	0	0	0	1	0	0	cth:Cthe_0219	52.4	84	40	0	1	84	3	86	2.1e-20	100.1	ko:K07005	K07005	uncharacterized protein	---	---
Cluster_3266	0	0	0	0	0	0	1	0	0	bprl:CL2_16970	57.2	152	65	0	1	152	23	174	3.2e-45	182.6	ko:K01448	E3.5.1.28B, amiA, amiB, amiC	N-acetylmuramoyl-L-alanine amidase [EC:3.5.1.28]	path:map01503	Cationic antimicrobial peptide (CAMP) resistance
Cluster_3274	0	0	0	1	1	0	0	0	0	ssm:Spirs_3617	73	311	84	0	15	325	12	322	4e-128	460.3	ko:K10440	rbsC	ribose transport system permease protein	path:map02010	ABC transporters
Cluster_3275	0	0	0	1	0	0	0	0	0	bcq:BCQ_4485	44.4	151	84	0	183	333	140	290	1.3e-30	136.3	ko:K10819	E2.7.13.3	histidine kinase	---	---
Cluster_3276	0	0	0	1	1	0	0	0	0	bprl:CL2_10520	83.3	84	14	0	6	89	1	84	1.2e-33	144.1	ko:K00626	E2.3.1.9, atoB	acetyl-CoA C-acetyltransferase [EC:2.3.1.9]	path:map00071,path:map00072,path:map00280,path:map00310,path:map00362,path:map00380,path:map00620,path:map00630,path:map00640,path:map00650,path:map00720,path:map00900,path:map01100,path:map01110,path:map01120,path:map01130,path:map01200,path:map01212,path:map02020	Fatty acid degradation|Synthesis and degradation of ketone bodies|Valine, leucine and isoleucine degradation|Lysine degradation|Benzoate degradation|Tryptophan metabolism|Pyruvate metabolism|Glyoxylate and dicarboxylate metabolism|Propanoate metabolism|Butanoate metabolism|Carbon fixation pathways in prokaryotes|Terpenoid backbone biosynthesis|Metabolic pathways|Biosynthesis of secondary metaboli…
Cluster_3279	0	0	0	0	0	0	0	1	0	ova:OBV_39410	48.6	107	55	0	282	388	285	391	5.6e-82	106.7	ko:K07181	K07181	putative signal transduction protein containing EAL and modified HD-GYP domains	---	---
Cluster_3280	0	0	0	0	0	0	0	1	0	ova:OBV_23450	61	77	30	0	1	77	1	77	5.4e-18	92	ko:K00945	cmk	cytidylate kinase [EC:2.7.4.14]	path:map00240,path:map01100	Pyrimidine metabolism|Metabolic pathways
Cluster_3286	0	0	0	0	0	1	0	0	0	sxl:SXYLSMQ121_1254	69.3	88	27	0	1	88	1	88	1.1e-31	137.5	ko:K00605	gcvT, AMT	aminomethyltransferase [EC:2.1.2.10]	path:map00260,path:map00630,path:map00670,path:map01100,path:map01110,path:map01130,path:map01200	Glycine, serine and threonine metabolism|Glyoxylate and dicarboxylate metabolism|One carbon pool by folate|Metabolic pathways|Biosynthesis of secondary metabolites|Biosynthesis of antibiotics|Carbon metabolism
Cluster_3288	0	0	0	0	0	0	1	0	0	eel:EUBELI_20616	61	154	60	0	10	163	7	160	3.2e-52	188.3	ko:K01673	cynT, can	carbonic anhydrase [EC:4.2.1.1]	path:map00910	Nitrogen metabolism
Cluster_3290	0	0	0	0	0	0	1	0	0	bpum:BW16_13040	39.2	51	31	0	207	257	475	525	8e-92	49.3	ko:K12257	secDF	SecD/SecF fusion protein	path:map03060,path:map03070	Protein export|Bacterial secretion system
Cluster_3294	1	1	0	0	0	0	0	0	0	bsa:Bacsa_2308	75.9	195	47	0	233	427	236	430	6.9e-169	314.7	ko:K00789	metK	S-adenosylmethionine synthetase [EC:2.5.1.6]	path:map00270,path:map01100,path:map01110,path:map01230	Cysteine and methionine metabolism|Metabolic pathways|Biosynthesis of secondary metabolites|Biosynthesis of amino acids
Cluster_3296	1	1	1	1	0	0	0	1	0	bth:BT_2153	56.7	141	61	0	250	390	253	393	8.9e-127	162.2	ko:K18707	mtaB	threonylcarbamoyladenosine tRNA methylthiotransferase MtaB [EC:2.8.4.5]	---	---
Cluster_3297	1	1	1	0	0	0	0	0	0	aur:HMPREF9243_0862	45.6	193	105	0	1	193	1	193	1.7e-46	188.7	ko:K01784	galE, GALE	UDP-glucose 4-epimerase [EC:5.1.3.2]	path:map00052,path:map00520,path:map01100	Galactose metabolism|Amino sugar and nucleotide sugar metabolism|Metabolic pathways
Cluster_3300	0	0	0	1	0	0	0	0	0	ssp:SSP2008	87.8	221	27	0	1	221	1	221	1.2e-114	414.5	ko:K06920	queC	7-cyano-7-deazaguanine synthase [EC:6.3.4.20]	path:map00790,path:map01100	Folate biosynthesis|Metabolic pathways
Cluster_3301	0	0	0	0	1	0	0	0	0	csh:Closa_1540	65.6	273	94	0	3	275	4	276	6.1e-102	372.9	ko:K02026	ABC.MS.P1	multiple sugar transport system permease protein	---	---
Cluster_3317	1	0	0	0	0	0	0	0	0	ldb:Ldb1268	53.3	105	49	0	4	108	3	107	3.2e-26	119.4	ko:K01785	galM, GALM	aldose 1-epimerase [EC:5.1.3.3]	path:map00010,path:map00052,path:map01100,path:map01110,path:map01120,path:map01130	Glycolysis / Gluconeogenesis|Galactose metabolism|Metabolic pathways|Biosynthesis of secondary metabolites|Microbial metabolism in diverse environments|Biosynthesis of antibiotics
Cluster_3319	0	0	0	0	0	1	0	0	0	eel:EUBELI_01521	71.6	225	64	0	4	228	6	230	1.3e-90	334.7	ko:K02003	ABC.CD.A	putative ABC transport system ATP-binding protein	---	---
Cluster_3320	0	0	0	0	0	0	0	1	0	hhy:Halhy_3041	46.4	252	135	0	23	274	42	293	2.2e-138	231.1	ko:K05366	mrcA	penicillin-binding protein 1A [EC:2.4.1.- 3.4.-.-]	path:map00550,path:map01100,path:map01501	Peptidoglycan biosynthesis|Metabolic pathways|beta-Lactam resistance
Cluster_3326	1	0	0	0	0	0	0	0	0	osp:Odosp_2745	52.9	87	41	0	407	493	407	493	0	101.7	ko:K01955	carB, CPA2	carbamoyl-phosphate synthase large subunit [EC:6.3.5.5]	path:map00240,path:map00250,path:map01100	Pyrimidine metabolism|Alanine, aspartate and glutamate metabolism|Metabolic pathways
Cluster_3331	0	0	0	0	0	0	0	1	0	rrf:F11_04610	69.4	36	11	0	1	36	1	36	5.5e-07	55.5	ko:K05791	terZ	tellurium resistance protein TerZ	---	---
Cluster_3332	0	0	0	0	0	0	0	0	1	afd:Alfi_3143	57.7	78	33	0	1	78	1	78	2.4e-23	109.8	ko:K03671	trxA	thioredoxin 1	---	---
Cluster_3333	0	0	0	0	0	0	0	0	1	csd:Clst_1987	75.7	70	17	0	1	70	328	397	2e-25	116.7	ko:K00927	PGK, pgk	phosphoglycerate kinase [EC:2.7.2.3]	path:map00010,path:map00710,path:map01100,path:map01110,path:map01120,path:map01130,path:map01200,path:map01230	Glycolysis / Gluconeogenesis|Carbon fixation in photosynthetic organisms|Metabolic pathways|Biosynthesis of secondary metabolites|Microbial metabolism in diverse environments|Biosynthesis of antibiotics|Carbon metabolism|Biosynthesis of amino acids
Cluster_3335	1	0	0	0	0	0	0	0	0	rum:CK1_04430	44.5	164	91	0	3	166	2	165	1.2e-109	146.7	ko:K12257	secDF	SecD/SecF fusion protein	path:map03060,path:map03070	Protein export|Bacterial secretion system
Cluster_3336	1	0	0	0	0	0	0	0	0	tco:Theco_0345	62.5	48	18	0	108	155	563	610	4e-29	57.8	ko:K00820	glmS, GFPT	glucosamine--fructose-6-phosphate aminotransferase (isomerizing) [EC:2.6.1.16]	path:map00250,path:map00520,path:map01100,path:map01130,path:map04931	Alanine, aspartate and glutamate metabolism|Amino sugar and nucleotide sugar metabolism|Metabolic pathways|Biosynthesis of antibiotics|Insulin resistance
Cluster_3337	1	1	1	1	1	0	0	0	0	cth:Cthe_1896	50	44	22	0	41	84	11	54	1.9e-28	47.8	ko:K07098	K07098	uncharacterized protein	---	---
Cluster_3338	0	1	0	0	0	0	0	0	0	sxl:SXYLSMQ121_1496	87.9	157	19	0	1	157	1	157	9.1e-80	297.4	ko:K00432	E1.11.1.9	glutathione peroxidase [EC:1.11.1.9]	path:map00480,path:map00590,path:map04918	Glutathione metabolism|Arachidonic acid metabolism|Thyroid hormone synthesis
Cluster_3340	0	0	1	0	0	0	0	0	0	bpb:bpr_I1658	77.7	166	37	0	1	166	1	166	3.1e-66	252.7	ko:K01653	E2.2.1.6S, ilvH, ilvN	acetolactate synthase I/III small subunit [EC:2.2.1.6]	path:map00290,path:map00650,path:map00660,path:map00770,path:map01100,path:map01110,path:map01130,path:map01210,path:map01230	Valine, leucine and isoleucine biosynthesis|Butanoate metabolism|C5-Branched dibasic acid metabolism|Pantothenate and CoA biosynthesis|Metabolic pathways|Biosynthesis of secondary metabolites|Biosynthesis of antibiotics|2-Oxocarboxylic acid metabolism|Biosynthesis of amino acids
Cluster_3347	0	0	0	1	0	0	0	0	0	cct:CC1_16640	67.9	134	43	0	97	230	204	337	1.3e-73	204.5	ko:K05568	mnhD, mrpD	multicomponent Na+:H+ antiporter subunit D	---	---
Cluster_3349	0	0	0	0	0	1	0	0	0	sxl:SXYLSMQ121_1057	79.6	357	73	0	1	357	1	357	1.3e-167	591.7	ko:K01261	pepA	glutamyl aminopeptidase [EC:3.4.11.7]	---	---
Cluster_3355	0	0	0	1	0	0	0	0	0	rum:CK1_38310	52.4	168	80	0	1	168	7	174	2e-50	200.3	ko:K07736	carD	CarD family transcriptional regulator	---	---
Cluster_3357	0	0	0	0	0	0	1	1	0	bfs:BF9343_2411	87.7	244	30	0	199	442	187	430	1.5e-118	429.1	ko:K03696	clpC	ATP-dependent Clp protease ATP-binding subunit ClpC	---	---
Cluster_3364	0	0	0	0	0	0	0	1	0	cac:CA_C2613	66.7	132	44	0	2	133	80	211	1.4e-73	189.9	ko:K00845	glk	glucokinase [EC:2.7.1.2]	path:map00010,path:map00052,path:map00500,path:map00520,path:map00521,path:map00524,path:map01100,path:map01110,path:map01120,path:map01130,path:map01200	Glycolysis / Gluconeogenesis|Galactose metabolism|Starch and sucrose metabolism|Amino sugar and nucleotide sugar metabolism|Streptomycin biosynthesis|Butirosin and neomycin biosynthesis|Metabolic pathways|Biosynthesis of secondary metabolites|Microbial metabolism in diverse environments|Biosynthesis of antibiotics|Carbon metabolism
Cluster_3372	0	0	0	0	0	0	0	1	0	ene:ENT_00860	41.3	75	44	0	277	351	265	339	2.9e-45	65.1	ko:K02761	PTS-Cel-EIIC, celB	PTS system, cellobiose-specific IIC component	path:map02060	Phosphotransferase system (PTS)
Cluster_3374	0	0	0	0	0	0	0	1	0	mba:Mbar_A3398	61.9	113	43	0	1	113	53	165	1.8e-37	156.8	ko:K03790	rimJ	ribosomal-protein-alanine N-acetyltransferase [EC:2.3.1.128]	---	---
Cluster_3379	0	0	0	1	0	0	0	0	0	pod:PODO_03950	38.7	106	65	0	98	203	75	180	1.1e-16	89	ko:K19294	algI	alginate O-acetyltransferase complex protein AlgI	---	---
Cluster_3381	0	0	0	0	0	1	0	0	0	bfg:BF638R_1706	91.5	71	6	0	1	71	460	530	1.9e-31	136.7	ko:K00179	iorA	indolepyruvate ferredoxin oxidoreductase, alpha subunit [EC:1.2.7.8]	---	---
Cluster_3384	0	0	0	0	0	0	0	1	0	ssn:SSON_3442	100	144	0	0	1	144	1	144	1.4e-74	280	ko:K02876	RP-L15, MRPL15, rplO	large subunit ribosomal protein L15	path:map03010	Ribosome
Cluster_3385	0	0	0	0	0	0	0	0	1	bth:BT_2062	100	62	0	0	1	62	1	62	3.4e-28	125.9	ko:K00850	pfkA, PFK	6-phosphofructokinase 1 [EC:2.7.1.11]	path:map00010,path:map00030,path:map00051,path:map00052,path:map00680,path:map01100,path:map01110,path:map01120,path:map01130,path:map01200,path:map01230,path:map03018,path:map04152,path:map05230	Glycolysis / Gluconeogenesis|Pentose phosphate pathway|Fructose and mannose metabolism|Galactose metabolism|Methane metabolism|Metabolic pathways|Biosynthesis of secondary metabolites|Microbial metabolism in diverse environments|Biosynthesis of antibiotics|Carbon metabolism|Biosynthesis of amino acids|RNA degradation|AMPK signaling pathway|Central carbon metabolism in cancer
Cluster_3386	0	0	1	0	0	0	0	0	0	bfs:BF9343_3839	78.9	38	8	0	1	38	278	315	8.6e-08	58.2	ko:K02040	pstS	phosphate transport system substrate-binding protein	path:map02010,path:map02020,path:map05152	ABC transporters|Two-component system|Tuberculosis
Cluster_3393	1	0	0	0	0	0	0	0	0	bpb:bpr_I1481	90.8	131	12	0	1	131	1	131	2.9e-64	245.7	ko:K01734	mgsA	methylglyoxal synthase [EC:4.2.3.3]	path:map00640,path:map01120	Propanoate metabolism|Microbial metabolism in diverse environments
Cluster_3394	0	1	1	0	0	0	0	0	0	cbz:Cbs_1518	52.3	65	31	0	1	65	1	65	2.9e-11	69.7	ko:K03154	thiS	sulfur carrier protein	path:map04122	Sulfur relay system
Cluster_3395	0	0	1	0	0	0	0	0	0	cct:CC1_34370	64.2	159	57	0	1	159	1	159	2.6e-53	209.5	ko:K00783	rlmH	23S rRNA (pseudouridine1915-N3)-methyltransferase [EC:2.1.1.177]	---	---
Cluster_3396	0	0	1	0	0	0	0	0	0	era:ERE_31970	45.2	73	40	0	11	83	2	74	1.8e-56	76.6	ko:K02029	ABC.PA.P	polar amino acid transport system permease protein	---	---
Cluster_3398	0	0	0	0	0	0	0	0	1	rbr:RBR_10260	65.1	392	137	0	5	396	5	396	2e-143	511.9	ko:K00278	nadB	L-aspartate oxidase [EC:1.4.3.16]	path:map00250,path:map00760,path:map01100	Alanine, aspartate and glutamate metabolism|Nicotinate and nicotinamide metabolism|Metabolic pathways
Cluster_3404	0	0	0	0	1	0	0	0	0	ova:OBV_40420	76.5	170	40	0	67	236	81	250	9.4e-85	262.3	ko:K02600	nusA	N utilization substance protein A	---	---
Cluster_3405	0	0	0	0	1	1	0	0	0	ssg:Selsp_1874	63	73	27	0	3	75	619	691	1.8e-21	103.6	ko:K07407	E3.2.1.22B, galA, rafA	alpha-galactosidase [EC:3.2.1.22]	path:map00052,path:map00561,path:map00600,path:map00603	Galactose metabolism|Glycerolipid metabolism|Sphingolipid metabolism|Glycosphingolipid biosynthesis - globo series
Cluster_3406	0	0	0	0	0	1	0	0	0	btm:MC28_3225	40.7	172	102	0	4	175	5	176	1.2e-46	158.3	ko:K02862	ctaG	putative membrane protein	---	---
Cluster_3408	0	0	0	0	0	0	0	1	0	tpe:Tpen_0908	61.7	47	18	0	36	82	27	73	2.6e-09	63.2	ko:K03593	mrp, NUBPL	ATP-binding protein involved in chromosome partitioning	---	---
Cluster_3411	0	1	1	0	0	0	0	0	0	thx:Thet_1072	71.6	317	90	0	7	323	67	383	1e-128	462.2	ko:K01696	trpB	tryptophan synthase beta chain [EC:4.2.1.20]	path:map00260,path:map00400,path:map01100,path:map01110,path:map01130,path:map01230	Glycine, serine and threonine metabolism|Phenylalanine, tyrosine and tryptophan biosynthesis|Metabolic pathways|Biosynthesis of secondary metabolites|Biosynthesis of antibiotics|Biosynthesis of amino acids
Cluster_3413	0	0	0	1	0	0	0	0	1	bfi:CIY_07500	43.5	62	35	0	48	109	45	106	6e-12	72.4	ko:K01771	E4.6.1.13, plc	1-phosphatidylinositol phosphodiesterase [EC:4.6.1.13]	path:map00562	Inositol phosphate metabolism
Cluster_3415	0	0	0	0	0	0	1	0	0	dvg:Deval_1402	49	151	77	0	9	159	1	151	5.8e-36	155.2	ko:K03408	cheW	purine-binding chemotaxis protein CheW	path:map02020,path:map02030	Two-component system|Bacterial chemotaxis
Cluster_3417	0	0	0	0	0	0	0	0	1	pru:PRU_0702	70.4	27	8	0	1	27	1	27	1e-32	42.7	ko:K02888	RP-L21, MRPL21, rplU	large subunit ribosomal protein L21	path:map03010	Ribosome
Cluster_3422	1	1	1	1	0	0	1	1	0	phe:Phep_1011	50	36	18	0	50	85	19	54	3.9e-40	41.6	ko:K05591	dbpA	ATP-independent RNA helicase DbpA [EC:3.6.4.13]	---	---
Cluster_3423	1	1	1	0	0	0	0	0	0	rix:RO1_05390	90.2	295	29	0	1	295	171	465	2e-162	573.9	ko:K01880	GARS, glyS1	glycyl-tRNA synthetase [EC:6.1.1.14]	path:map00970	Aminoacyl-tRNA biosynthesis
Cluster_3424	1	1	1	0	0	0	0	0	0	esu:EUS_21430	70.7	283	83	0	2	284	494	776	8.7e-115	415.6	ko:K00656	E2.3.1.54, pflD	formate C-acetyltransferase [EC:2.3.1.54]	path:map00620,path:map00640,path:map00650,path:map01100	Pyruvate metabolism|Propanoate metabolism|Butanoate metabolism|Metabolic pathways
Cluster_3429	0	0	0	0	0	0	1	0	0	sri:SELR_pSRC101110	53.1	179	84	0	57	235	55	233	2.1e-49	198	ko:K07010	K07010	putative glutamine amidotransferase	---	---
Cluster_3430	0	0	0	0	0	0	0	1	0	bpb:bpr_I0984	68.5	295	93	0	17	311	5	299	5.4e-111	403.3	ko:K06442	tlyA	23S rRNA (cytidine1920-2'-O)/16S rRNA (cytidine1409-2'-O)-methyltransferase [EC:2.1.1.226 2.1.1.227]	---	---
Cluster_3432	0	0	0	0	0	0	0	0	1	rto:RTO_26430	60.8	143	56	0	1	143	1	143	4.7e-46	185.3	ko:K09936	TC.BAT2	bacterial/archaeal transporter family-2 protein	---	---
Cluster_3440	0	0	0	0	0	0	1	1	0	abs:AZOBR_40170	41.2	131	77	0	74	204	82	212	1e-62	115.5	ko:K02536	lpxD	UDP-3-O-[3-hydroxymyristoyl] glucosamine N-acyltransferase [EC:2.3.1.191]	path:map00540,path:map01100	Lipopolysaccharide biosynthesis|Metabolic pathways
Cluster_3441	0	0	0	0	0	0	0	1	0	hhd:HBHAL_1980	49.4	81	41	0	104	184	117	197	1.5e-15	85.1	ko:K07025	K07025	putative hydrolase of the HAD superfamily	---	---
Cluster_3448	0	0	0	1	0	0	0	0	0	pgv:SL003B_2723	34.4	64	42	0	3	66	224	287	2.8e-06	53.1	ko:K18954	pobR	AraC family transcriptional regulator, transcriptional activator of pobA	---	---
Cluster_3449	0	0	0	0	1	0	0	0	0	rob:CK5_02540	71	31	9	0	1	31	115	145	7.9e-06	51.6	ko:K09117	K09117	uncharacterized protein	---	---
Cluster_3450	0	1	0	0	1	1	0	0	0	csc:Csac_0707	50.9	57	28	0	4	60	5	61	4.8e-11	68.9	ko:K00640	cysE	serine O-acetyltransferase [EC:2.3.1.30]	path:map00270,path:map00920,path:map01100,path:map01110,path:map01120,path:map01200,path:map01230	Cysteine and methionine metabolism|Sulfur metabolism|Metabolic pathways|Biosynthesis of secondary metabolites|Microbial metabolism in diverse environments|Carbon metabolism|Biosynthesis of amino acids
Cluster_3451	0	0	0	0	0	1	0	0	0	rto:RTO_05610	54.9	82	37	0	2	83	4	85	1.2e-20	100.9	ko:K01512	acyP	acylphosphatase [EC:3.6.1.7]	path:map00620,path:map00627,path:map01120	Pyruvate metabolism|Aminobenzoate degradation|Microbial metabolism in diverse environments
Cluster_3455	1	0	0	0	0	0	0	0	0	aau:AAur_3798	41.9	62	36	0	94	155	103	164	9.6e-09	63.5	ko:K00064	E1.1.1.122	D-threo-aldose 1-dehydrogenase [EC:1.1.1.122]	path:map00051,path:map00053,path:map01100,path:map01110,path:map01120	Fructose and mannose metabolism|Ascorbate and aldarate metabolism|Metabolic pathways|Biosynthesis of secondary metabolites|Microbial metabolism in diverse environments
Cluster_3458	0	0	0	0	1	0	0	0	0	wsu:WS0504	92.9	85	6	0	1	85	1	85	2.5e-39	162.9	ko:K02899	RP-L27, MRPL27, rpmA	large subunit ribosomal protein L27	path:map03010	Ribosome
Cluster_3460	1	0	0	0	0	0	0	0	0	rbc:BN938_2478	76.7	86	20	0	1	86	264	349	3.8e-32	139	ko:K07133	K07133	uncharacterized protein	---	---
Cluster_3462	0	1	0	0	0	0	1	0	0	bvu:BVU_3628	61.3	111	43	0	1	111	1	111	4.5e-107	145.2	ko:K00384	trxB	thioredoxin reductase (NADPH) [EC:1.8.1.9]	path:map00240,path:map00450	Pyrimidine metabolism|Selenocompound metabolism
Cluster_3464	0	0	0	0	0	0	0	1	0	esi:Exig_3031	68.4	38	12	0	193	230	192	229	1.5e-50	61.2	ko:K07668	vicR	two-component system, OmpR family, response regulator VicR	path:map02020	Two-component system
Cluster_3465	0	0	0	0	0	0	0	1	0	era:ERE_10650	68.1	182	58	0	1	182	1	182	5.2e-71	268.9	ko:K02564	nagB, GNPDA	glucosamine-6-phosphate deaminase [EC:3.5.99.6]	path:map00520,path:map01100	Amino sugar and nucleotide sugar metabolism|Metabolic pathways
Cluster_3466	0	0	0	0	0	0	0	0	1	ccl:Clocl_3569	40	75	45	0	56	130	52	126	2.4e-08	60.5	ko:K02477	K02477	two-component system, LytT family, response regulator	---	---
Cluster_3469	0	0	0	0	0	0	0	1	0	rim:ROI_32480	79	157	33	0	2	158	296	452	9e-67	254.2	ko:K02313	dnaA	chromosomal replication initiator protein	path:map02020,path:map04112	Two-component system|Cell cycle - Caulobacter
Cluster_3470	0	1	0	0	0	0	0	0	0	aeq:AEQU_2156	80.2	131	26	0	1	131	131	261	4.3e-52	205.3	ko:K02653	pilC	type IV pilus assembly protein PilC	---	---
Cluster_3473	1	1	0	0	0	0	0	1	0	emu:EMQU_2130	47	149	79	0	5	153	2	150	7.8e-40	165.6	ko:K01304	E3.4.19.3, pcp	pyroglutamyl-peptidase [EC:3.4.19.3]	---	---
Cluster_3475	0	0	0	0	1	0	0	0	0	fpr:FP2_17190	69.7	33	10	0	359	391	683	715	2.9e-157	53.1	ko:K01190	lacZ	beta-galactosidase [EC:3.2.1.23]	path:map00052,path:map00511,path:map00600,path:map01100	Galactose metabolism|Other glycan degradation|Sphingolipid metabolism|Metabolic pathways
Cluster_3483	0	1	0	0	0	0	0	0	0	cpy:Cphy_3006	74	173	45	0	1	173	1	173	9.4e-69	261.2	ko:K01755	argH, ASL	argininosuccinate lyase [EC:4.3.2.1]	path:map00220,path:map00250,path:map01100,path:map01110,path:map01130,path:map01230	Arginine biosynthesis|Alanine, aspartate and glutamate metabolism|Metabolic pathways|Biosynthesis of secondary metabolites|Biosynthesis of antibiotics|Biosynthesis of amino acids
Cluster_3484	0	0	1	0	0	0	0	0	0	cpy:Cphy_2543	74.6	142	36	0	1	142	1	142	1.8e-58	226.5	ko:K01356	lexA	repressor LexA [EC:3.4.21.88]	---	---
Cluster_3486	0	0	0	0	0	0	1	0	0	clj:CLJU_c05250	32	75	51	0	558	632	156	230	2.9e-08	58.2	ko:K07011	K07011	uncharacterized protein	---	---
Cluster_3488	0	0	0	0	0	0	0	1	0	sus:Acid_5330	44.7	161	89	0	1	161	31	191	1.6e-73	160.6	ko:K01812	uxaC	glucuronate isomerase [EC:5.3.1.12]	path:map00040,path:map01100	Pentose and glucuronate interconversions|Metabolic pathways
Cluster_3489	0	0	0	0	0	0	0	0	1	cay:CEA_P0069	75.3	178	44	0	106	283	105	282	4.2e-111	278.5	ko:K07024	K07024	uncharacterized protein	---	---
Cluster_3494	1	0	0	0	0	0	0	0	0	rob:CK5_17590	79.7	59	12	0	1	59	260	318	6.4e-24	111.7	ko:K01000	mraY	phospho-N-acetylmuramoyl-pentapeptide-transferase [EC:2.7.8.13]	path:map00550,path:map01100,path:map01502	Peptidoglycan biosynthesis|Metabolic pathways|Vancomycin resistance
Cluster_3495	0	0	0	1	0	0	0	0	0	ash:AL1_16040	79.1	311	65	0	1	311	3	313	1.8e-143	511.1	ko:K03517	nadA	quinolinate synthase [EC:2.5.1.72]	path:map00760,path:map01100	Nicotinate and nicotinamide metabolism|Metabolic pathways
Cluster_3498	0	0	0	0	0	0	1	0	0	fpa:FPR_17560	69.4	425	130	0	1	425	1	425	7.9e-162	572.8	ko:K00013	hisD	histidinol dehydrogenase [EC:1.1.1.23]	path:map00340,path:map01100,path:map01110,path:map01230	Histidine metabolism|Metabolic pathways|Biosynthesis of secondary metabolites|Biosynthesis of amino acids
Cluster_3502	1	0	1	1	1	0	1	0	1	bfi:CIY_06320	64.4	45	16	0	182	226	185	229	6e-29	65.9	ko:K00991	ispD	2-C-methyl-D-erythritol 4-phosphate cytidylyltransferase [EC:2.7.7.60]	path:map00900,path:map01100,path:map01110,path:map01130	Terpenoid backbone biosynthesis|Metabolic pathways|Biosynthesis of secondary metabolites|Biosynthesis of antibiotics
Cluster_3503	1	0	0	0	0	0	0	0	0	yen:YE3526	83.5	436	72	0	11	446	3	438	6.6e-215	749.2	ko:K03756	potE	putrescine:ornithine antiporter	---	---
Cluster_3504	1	0	0	0	0	0	0	0	0	lre:Lreu_0481	99.4	170	1	0	1	170	1	170	4.3e-95	348.6	ko:K01786	araD	L-ribulose-5-phosphate 4-epimerase [EC:5.1.3.4]	path:map00040,path:map01100	Pentose and glucuronate interconversions|Metabolic pathways
Cluster_3507	0	0	0	0	1	0	0	0	0	bmet:BMMGA3_09115	33.3	102	68	0	31	132	100	201	2.1e-14	80.1	ko:K07052	K07052	uncharacterized protein	---	---
Cluster_3509	1	1	1	1	0	0	0	0	0	cpy:Cphy_3688	58.1	31	13	0	53	83	395	425	6.9e-46	42	ko:K01537	E3.6.3.8	Ca2+-transporting ATPase [EC:3.6.3.8]	---	---
Cluster_3510	0	1	1	0	1	0	0	0	0	lpf:lpl0146	53.3	122	57	0	1	122	1	122	6.6e-37	155.2	ko:K07458	vsr	DNA mismatch endonuclease, patch repair protein [EC:3.1.-.-]	---	---
Cluster_3511	0	1	0	0	0	0	0	0	0	rho:RHOM_14555	85.1	94	14	0	3	96	2	95	2.2e-40	166.4	ko:K02931	RP-L5, MRPL5, rplE	large subunit ribosomal protein L5	path:map03010	Ribosome
Cluster_3514	0	0	0	0	1	0	0	0	0	pbd:PBOR_30640	34.8	115	75	0	21	135	108	222	6.8e-23	88.6	ko:K17320	lplC	putative aldouronate transport system permease protein	path:map02010	ABC transporters
Cluster_3515	0	0	0	0	0	0	1	0	0	ova:OBV_19860	76.6	47	11	0	24	70	27	73	5.9e-59	76.6	ko:K03497	parB, spo0J	chromosome partitioning protein, ParB family	---	---
Cluster_3516	0	0	0	0	0	0	0	1	0	pdu:PDUR_13130	60.3	68	27	0	215	282	217	284	8e-56	89.4	ko:K00611	OTC, argF, argI	ornithine carbamoyltransferase [EC:2.1.3.3]	path:map00220,path:map01100,path:map01110,path:map01130,path:map01230	Arginine biosynthesis|Metabolic pathways|Biosynthesis of secondary metabolites|Biosynthesis of antibiotics|Biosynthesis of amino acids
Cluster_3523	1	1	0	0	0	1	0	0	0	bpb:bpr_I1639	86.7	330	44	0	1	330	1	330	4.6e-160	566.6	ko:K03553	recA	recombination protein RecA	path:map03440	Homologous recombination
Cluster_3524	0	0	0	0	1	0	0	0	0	lsp:Bsph_0870	38.4	73	45	0	7	79	3	75	3e-07	57.8	ko:K01126	E3.1.4.46, glpQ, ugpQ	glycerophosphoryl diester phosphodiesterase [EC:3.1.4.46]	path:map00564	Glycerophospholipid metabolism
Cluster_3525	0	0	0	0	0	1	0	0	0	tex:Teth514_1562	65.2	46	16	0	1	46	288	333	1.8e-08	60.5	ko:K06406	spoVAD	stage V sporulation protein AD	---	---
Cluster_3526	0	0	0	0	0	0	1	1	0	rho:RHOM_03700	68.4	98	31	0	2	99	167	264	4.1e-34	145.6	ko:K07024	K07024	uncharacterized protein	---	---
Cluster_3535	1	0	0	0	0	0	0	0	0	ppn:Palpr_0136	68.1	47	15	0	1	47	561	607	3.2e-10	66.2	ko:K01687	ilvD	dihydroxy-acid dehydratase [EC:4.2.1.9]	path:map00290,path:map00770,path:map01100,path:map01110,path:map01130,path:map01210,path:map01230	Valine, leucine and isoleucine biosynthesis|Pantothenate and CoA biosynthesis|Metabolic pathways|Biosynthesis of secondary metabolites|Biosynthesis of antibiotics|2-Oxocarboxylic acid metabolism|Biosynthesis of amino acids
Cluster_3537	0	0	0	0	0	1	0	0	0	efn:DENG_00352	99.6	244	1	0	1	244	1	244	4.1e-141	502.7	ko:K01071	MCH	medium-chain acyl-[acyl-carrier-protein] hydrolase [EC:3.1.2.21]	path:map00061,path:map01100	Fatty acid biosynthesis|Metabolic pathways
Cluster_3538	0	0	0	0	0	0	1	0	0	rto:RTO_02990	58	181	76	0	5	185	8	188	1e-54	214.9	ko:K00995	pgsA, PGS1	CDP-diacylglycerol--glycerol-3-phosphate 3-phosphatidyltransferase [EC:2.7.8.5]	path:map00564,path:map01100	Glycerophospholipid metabolism|Metabolic pathways
Cluster_3540	0	0	1	1	0	0	0	0	0	scp:HMPREF0833_11166	80	180	36	0	2	181	3	182	4e-82	305.8	ko:K00661	maa	maltose O-acetyltransferase [EC:2.3.1.79]	---	---
Cluster_3545	1	0	0	0	0	0	0	0	0	rum:CK1_35660	55.8	226	100	0	12	237	9	234	4.4e-72	273.5	ko:K07238	TC.ZIP, zupT, ZRT3, ZIP2	zinc transporter, ZIP family	---	---
Cluster_3546	1	0	0	0	0	0	0	0	0	afd:Alfi_1650	72.4	98	27	0	1	98	140	237	2.4e-34	146.4	ko:K03177	truB, PUS4, TRUB1	tRNA pseudouridine55 synthase [EC:5.4.99.25]	---	---
Cluster_3547	0	0	1	0	0	0	0	0	0	acb:A1S_0558	75	420	105	0	420	839	355	774	0	652.1	ko:K01681	ACO, acnA	aconitate hydratase [EC:4.2.1.3]	path:map00020,path:map00630,path:map00720,path:map01100,path:map01110,path:map01120,path:map01130,path:map01200,path:map01210,path:map01230	Citrate cycle (TCA cycle)|Glyoxylate and dicarboxylate metabolism|Carbon fixation pathways in prokaryotes|Metabolic pathways|Biosynthesis of secondary metabolites|Microbial metabolism in diverse environments|Biosynthesis of antibiotics|Carbon metabolism|2-Oxocarboxylic acid metabolism|Biosynthesis of amino acids
Cluster_3553	1	0	1	0	0	0	0	0	0	sgy:Sgly_0334	55.6	90	40	0	36	125	38	127	1.2e-23	112.5	ko:K07474	xtmA	phage terminase small subunit	---	---
Cluster_3554	0	0	1	1	0	0	0	0	0	ppn:Palpr_0257	74.1	85	22	0	1	85	1	85	1.2e-30	134	ko:K03530	hupB	DNA-binding protein HU-beta	---	---
Cluster_3555	0	0	0	0	0	0	0	1	0	rho:RHOM_13025	73.3	60	16	0	4	63	27	86	2.7e-22	106.3	ko:K03574	mutT, NUDT15, MTH2	8-oxo-dGTP diphosphatase [EC:3.6.1.55]	---	---
Cluster_3562	1	0	0	1	0	0	1	0	1	cpy:Cphy_1961	62.2	288	109	0	1	288	1	288	1.2e-106	388.7	ko:K01613	psd, PISD	phosphatidylserine decarboxylase [EC:4.1.1.65]	path:map00564,path:map01100,path:map01110	Glycerophospholipid metabolism|Metabolic pathways|Biosynthesis of secondary metabolites
Cluster_3565	0	1	0	0	0	0	0	0	0	lgq:P906_09475	72.1	104	29	0	236	339	240	343	4.2e-190	155.6	ko:K08368	yaaU	MFS transporter, putative metabolite transport protein	---	---
Cluster_3570	1	1	1	0	0	0	0	0	0	bvs:BARVI_07120	63	46	17	0	508	553	502	547	6.8e-200	67	ko:K05592	deaD, cshA	ATP-dependent RNA helicase DeaD [EC:3.6.4.13]	path:map03018	RNA degradation
Cluster_3573	1	1	0	0	0	0	0	0	0	apr:Apre_0792	48.5	33	17	0	1	33	1	33	2.6e-33	40.4	ko:K06187	recR	recombination protein RecR	path:map03440	Homologous recombination
Cluster_3577	0	0	0	0	0	0	0	1	0	fma:FMG_0079	59.6	99	40	0	126	224	872	970	1.3e-73	128.3	ko:K01153	hsdR	type I restriction enzyme, R subunit [EC:3.1.21.3]	---	---
Cluster_3581	0	1	0	0	0	1	0	0	0	ble:BleG1_3900	54.3	35	16	0	2	36	11	45	5.7e-08	46.2	ko:K16698	tuaG	teichuronic acid biosynthesis glycosyltransferase TuaG [EC:2.4.-.-]	---	---
Cluster_3585	0	0	0	0	0	0	1	0	0	cdf:CD630_08560	50.9	110	54	0	501	610	150	259	4.7e-141	120.6	ko:K15583	oppD	oligopeptide transport system ATP-binding protein	path:map01501,path:map02010	beta-Lactam resistance|ABC transporters
Cluster_3586	0	0	0	0	0	0	1	0	1	stk:STP_0654	51.1	131	64	0	6	136	178	308	4.5e-33	142.1	ko:K07088	K07088	uncharacterized protein	---	---
Cluster_3593	0	1	1	0	0	0	0	0	0	bfs:BF9343_3516	46.7	105	56	0	1	105	1	105	1.5e-28	102.8	ko:K02067	mlaD, linM	phospholipid/cholesterol/gamma-HCH transport system substrate-binding protein	path:map02010	ABC transporters
Cluster_3594	0	0	0	0	1	1	0	0	0	rto:RTO_10760	76.5	115	27	0	1	115	746	860	4.4e-44	178.7	ko:K03695	clpB	ATP-dependent Clp protease ATP-binding subunit ClpB	---	---
Cluster_3595	0	0	0	0	1	0	1	0	0	rix:RO1_05280	91.3	449	39	0	2	450	1	449	7.6e-240	832	ko:K01687	ilvD	dihydroxy-acid dehydratase [EC:4.2.1.9]	path:map00290,path:map00770,path:map01100,path:map01110,path:map01130,path:map01210,path:map01230	Valine, leucine and isoleucine biosynthesis|Pantothenate and CoA biosynthesis|Metabolic pathways|Biosynthesis of secondary metabolites|Biosynthesis of antibiotics|2-Oxocarboxylic acid metabolism|Biosynthesis of amino acids
Cluster_3596	0	0	0	0	1	0	1	0	0	bsa:Bacsa_1996	89.7	126	13	0	1	126	1	126	3.4e-60	232.3	ko:K02952	RP-S13, rpsM	small subunit ribosomal protein S13	path:map03010	Ribosome
Cluster_3602	0	0	0	0	0	0	1	0	0	vda:VDAG_04386	38.6	88	54	0	3	90	228	315	4.4e-12	72.4	ko:K11294	NCL, NSR1	nucleolin	path:map05130	Pathogenic Escherichia coli infection
Cluster_3605	0	0	0	0	0	0	0	0	1	lsl:LSL_1171	73.5	215	57	0	81	295	81	295	3.7e-122	328.9	ko:K06958	yhbJ	UPF0042 nucleotide-binding protein	---	---
Cluster_3608	1	0	1	1	0	0	1	0	1	bvu:BVU_1236	50.9	106	52	0	21	126	46	151	1.6e-25	117.1	ko:K00954	E2.7.7.3A, coaD, kdtB	pantetheine-phosphate adenylyltransferase [EC:2.7.7.3]	path:map00770,path:map01100	Pantothenate and CoA biosynthesis|Metabolic pathways
Cluster_3610	0	0	1	0	0	0	0	0	0	rix:RO1_16940	90.7	43	4	0	1	43	1	43	2.2e-16	86.7	ko:K01834	PGAM, gpmA	2,3-bisphosphoglycerate-dependent phosphoglycerate mutase [EC:5.4.2.11]	path:map00010,path:map00260,path:map00680,path:map01100,path:map01110,path:map01120,path:map01130,path:map01200,path:map01230,path:map04922,path:map05230	Glycolysis / Gluconeogenesis|Glycine, serine and threonine metabolism|Methane metabolism|Metabolic pathways|Biosynthesis of secondary metabolites|Microbial metabolism in diverse environments|Biosynthesis of antibiotics|Carbon metabolism|Biosynthesis of amino acids|Glucagon signaling pathway|Central carbon metabolism in cancer
Cluster_3612	0	0	0	0	0	1	0	0	0	rho:RHOM_12465	87.9	330	40	0	1	330	1	330	3e-160	567	ko:K03569	mreB	rod shape-determining protein MreB and related proteins	---	---
Cluster_3613	0	0	0	0	0	0	1	0	0	fsi:Flexsi_1520	46.9	98	52	0	155	252	158	255	2e-47	105.1	ko:K01092	E3.1.3.25, IMPA, suhB	myo-inositol-1(or 4)-monophosphatase [EC:3.1.3.25]	path:map00521,path:map00562,path:map01100,path:map04070	Streptomycin biosynthesis|Inositol phosphate metabolism|Metabolic pathways|Phosphatidylinositol signaling system
Cluster_3614	0	0	0	0	0	0	1	1	0	swa:A284_04875	58.8	182	75	0	3	184	197	378	1.3e-54	214.9	ko:K00789	metK	S-adenosylmethionine synthetase [EC:2.5.1.6]	path:map00270,path:map01100,path:map01110,path:map01230	Cysteine and methionine metabolism|Metabolic pathways|Biosynthesis of secondary metabolites|Biosynthesis of amino acids
Cluster_3615	0	0	0	0	0	0	1	0	0	tfo:BFO_1070	70.5	44	13	0	1	44	158	201	4.3e-37	64.7	ko:K00648	fabH	3-oxoacyl-[acyl-carrier-protein] synthase III [EC:2.3.1.180]	path:map00061,path:map01100,path:map01212	Fatty acid biosynthesis|Metabolic pathways|Fatty acid metabolism
Cluster_3616	0	0	0	0	0	0	0	1	0	gvg:HMPREF0421_21129	45.1	51	28	0	24	74	21	71	3.6e-06	52.8	ko:K19158	yoeB	toxin YoeB [EC:3.1.-.-]	---	---
Cluster_3619	0	0	0	0	0	0	0	0	1	tnr:Thena_1798	61.8	136	52	0	119	254	214	349	1.2e-60	175.6	ko:K00789	metK	S-adenosylmethionine synthetase [EC:2.5.1.6]	path:map00270,path:map01100,path:map01110,path:map01230	Cysteine and methionine metabolism|Metabolic pathways|Biosynthesis of secondary metabolites|Biosynthesis of amino acids
Cluster_3623	0	0	1	0	0	0	0	0	0	efi:OG1RF_10981	100	75	0	0	1	75	1	75	1.3e-35	150.6	ko:K02476	K02476	two-component system, CitB family, sensor kinase [EC:2.7.13.3]	---	---
Cluster_3635	1	1	1	0	0	0	0	0	0	ash:AL1_02210	52.3	44	21	0	157	200	150	193	4.6e-33	48.9	ko:K03550	ruvA	holliday junction DNA helicase RuvA [EC:3.6.4.12]	path:map03440	Homologous recombination
Cluster_3636	0	0	0	1	0	0	0	0	0	baci:B1NLA3E_18330	55.7	61	27	0	1	61	1	61	6.7e-13	75.1	ko:K03781	katE, CAT, catB, srpA	catalase [EC:1.11.1.6]	path:map00380,path:map00630,path:map01110,path:map01130,path:map01200,path:map04068,path:map04146,path:map04211,path:map05014	Tryptophan metabolism|Glyoxylate and dicarboxylate metabolism|Biosynthesis of secondary metabolites|Biosynthesis of antibiotics|Carbon metabolism|FoxO signaling pathway|Peroxisome|Longevity regulating pathway - mammal|Amyotrophic lateral sclerosis (ALS)
Cluster_3638	0	0	0	0	0	1	0	0	0	rim:ROI_15350	46.8	124	66	0	78	201	79	202	8.5e-199	129.8	ko:K01192	E3.2.1.25, MANBA, manB	beta-mannosidase [EC:3.2.1.25]	path:map00511,path:map04142	Other glycan degradation|Lysosome
Cluster_3639	0	0	0	0	0	0	1	0	0	bfg:BF638R_2482	58.1	129	54	0	1	129	1	129	2.7e-37	156.8	ko:K02226	cobC2, cobC, phpB	alpha-ribazole phosphatase [EC:3.1.3.73]	path:map00860,path:map01100	Porphyrin and chlorophyll metabolism|Metabolic pathways
Cluster_3641	0	0	0	0	0	0	0	0	1	swo:Swol_2539	45.9	98	53	0	1	98	2	99	1.8e-21	103.6	ko:K03111	ssb	single-strand DNA-binding protein	path:map03030,path:map03430,path:map03440	DNA replication|Mismatch repair|Homologous recombination
Cluster_3646	1	0	0	0	0	0	0	0	0	oih:OB0247	59.7	283	114	0	1	283	1	283	2.2e-97	357.8	ko:K01990	ABC-2.A	ABC-2 type transport system ATP-binding protein	---	---
Cluster_3649	0	1	0	0	0	0	0	0	0	bsa:Bacsa_0909	87.2	633	81	0	2	634	3	635	0	1109.7	ko:K00615	E2.2.1.1, tktA, tktB	transketolase [EC:2.2.1.1]	path:map00030,path:map00710,path:map01051,path:map01100,path:map01110,path:map01120,path:map01130,path:map01200,path:map01230	Pentose phosphate pathway|Carbon fixation in photosynthetic organisms|Biosynthesis of ansamycins|Metabolic pathways|Biosynthesis of secondary metabolites|Microbial metabolism in diverse environments|Biosynthesis of antibiotics|Carbon metabolism|Biosynthesis of amino acids
Cluster_3650	0	1	1	0	0	0	0	0	0	ppuu:PputUW4_05289	47.2	53	28	0	261	313	237	289	6.6e-06	54.3	ko:K03733	xerC	integrase/recombinase XerC	---	---
Cluster_3654	0	0	0	0	0	1	0	0	0	bth:BT_3319	100	36	0	0	1	36	457	492	5.1e-16	85.5	ko:K03100	lepB	signal peptidase I [EC:3.4.21.89]	path:map03060	Protein export
Cluster_3658	0	0	0	0	0	0	0	0	1	ova:OBV_20390	54.6	269	122	0	19	287	19	287	8.7e-78	292.7	ko:K01752	E4.3.1.17, sdaA, sdaB, tdcG	L-serine dehydratase [EC:4.3.1.17]	path:map00260,path:map00270,path:map01100,path:map01110,path:map01130,path:map01200,path:map01230	Glycine, serine and threonine metabolism|Cysteine and methionine metabolism|Metabolic pathways|Biosynthesis of secondary metabolites|Biosynthesis of antibiotics|Carbon metabolism|Biosynthesis of amino acids
Cluster_3664	1	0	0	0	0	0	0	0	0	ert:EUR_13950	55.5	128	57	0	1	128	1	128	2.1e-38	159.8	ko:K02387	flgB	flagellar basal-body rod protein FlgB	path:map02040	Flagellar assembly
Cluster_3666	0	1	0	0	0	0	0	0	0	bpb:bpr_I0014	49.1	108	55	0	2	109	259	366	1.8e-127	126.3	ko:K06147	ABCB-BAC	ATP-binding cassette, subfamily B, bacterial	---	---
Cluster_3667	0	1	0	0	0	0	0	0	0	bhl:Bache_2355	63.6	44	16	0	1	44	394	437	1.4e-07	57.4	ko:K01805	xylA	xylose isomerase [EC:5.3.1.5]	path:map00040,path:map00051,path:map01100	Pentose and glucuronate interconversions|Fructose and mannose metabolism|Metabolic pathways
Cluster_3671	0	0	0	0	0	0	0	1	0	ere:EUBREC_1873	46.9	147	78	0	146	292	149	295	3.2e-65	147.5	ko:K03442	mscS	small conductance mechanosensitive channel	---	---
Cluster_3675	0	0	0	0	1	1	0	0	0	bvs:BARVI_01955	78.3	143	31	0	319	461	478	620	1.8e-160	226.5	ko:K01847	MUT	methylmalonyl-CoA mutase [EC:5.4.99.2]	path:map00280,path:map00630,path:map00640,path:map00720,path:map01100,path:map01120,path:map01200	Valine, leucine and isoleucine degradation|Glyoxylate and dicarboxylate metabolism|Propanoate metabolism|Carbon fixation pathways in prokaryotes|Metabolic pathways|Microbial metabolism in diverse environments|Carbon metabolism
Cluster_3678	1	1	0	1	0	0	0	0	1	bfs:BF9343_4148	80.3	598	118	0	1	598	1	598	2.6e-281	970.3	ko:K06207	typA, bipA	GTP-binding protein	---	---
Cluster_3680	1	0	0	0	0	0	0	0	0	pru:PRU_0435	69.1	149	46	0	1	149	206	354	6.3e-59	228	ko:K01709	rfbG	CDP-glucose 4,6-dehydratase [EC:4.2.1.45]	path:map00520	Amino sugar and nucleotide sugar metabolism
Cluster_3687	0	0	0	0	1	1	0	0	0	ecle:ECNIH2_17965	39.7	58	35	0	49	106	419	476	5.6e-07	55.5	ko:K12264	norV	anaerobic nitric oxide reductase flavorubredoxin	path:map05132	Salmonella infection
Cluster_3691	0	0	0	0	0	0	1	0	0	shi:Shel_07320	34.4	61	40	0	52	112	52	112	3.2e-15	54.3	ko:K07307	dmsB	anaerobic dimethyl sulfoxide reductase subunit B (DMSO reductase iron- sulfur subunit)	path:map00920	Sulfur metabolism
Cluster_3693	0	0	0	0	0	0	0	1	0	ova:OBV_46100	75	196	49	0	2	197	483	678	6.8e-81	302	ko:K00962	pnp, PNPT1	polyribonucleotide nucleotidyltransferase [EC:2.7.7.8]	path:map00230,path:map00240,path:map03018	Purine metabolism|Pyrimidine metabolism|RNA degradation
Cluster_3702	1	1	1	0	0	0	1	0	1	bsr:I33_3554	35.2	182	118	0	158	339	132	313	1.3e-100	135.2	ko:K19421	epsC	polysaccharide biosynthesis protein EpsC	---	---
Cluster_3703	1	0	1	0	0	0	0	0	1	rix:RO1_36680	76.7	386	90	0	6	391	4	389	4.2e-175	616.7	ko:K00948	PRPS, prsA	ribose-phosphate pyrophosphokinase [EC:2.7.6.1]	path:map00030,path:map00230,path:map01100,path:map01110,path:map01120,path:map01130,path:map01200,path:map01230	Pentose phosphate pathway|Purine metabolism|Metabolic pathways|Biosynthesis of secondary metabolites|Microbial metabolism in diverse environments|Biosynthesis of antibiotics|Carbon metabolism|Biosynthesis of amino acids
Cluster_3705	0	0	1	1	0	0	0	0	0	tfo:BFO_1665	67.4	396	129	0	1	396	1	396	4.9e-155	550.1	ko:K00812	aspB	aspartate aminotransferase [EC:2.6.1.1]	path:map00220,path:map00250,path:map00270,path:map00330,path:map00350,path:map00360,path:map00400,path:map00401,path:map00950,path:map00960,path:map01100,path:map01110,path:map01130,path:map01210,path:map01230	Arginine biosynthesis|Alanine, aspartate and glutamate metabolism|Cysteine and methionine metabolism|Arginine and proline metabolism|Tyrosine metabolism|Phenylalanine metabolism|Phenylalanine, tyrosine and tryptophan biosynthesis|Novobiocin biosynthesis|Isoquinoline alkaloid biosynthesis|Tropane, piperidine and pyridine alkaloid biosynthesis|Metabolic pathways|Biosynthesis of secondary metabolite…
Cluster_3709	0	0	0	0	0	0	0	1	0	bpb:bpr_I2129	83.2	131	22	0	290	420	305	435	1.1e-208	226.1	ko:K00262	E1.4.1.4, gdhA	glutamate dehydrogenase (NADP+) [EC:1.4.1.4]	path:map00220,path:map00250,path:map00910,path:map01100	Arginine biosynthesis|Alanine, aspartate and glutamate metabolism|Nitrogen metabolism|Metabolic pathways
Cluster_3711	1	0	1	0	0	0	0	0	0	bth:BT_0252	91.8	341	28	0	1	341	1	341	2.3e-179	630.6	ko:K03723	mfd	transcription-repair coupling factor (superfamily II helicase) [EC:3.6.4.-]	path:map03420	Nucleotide excision repair
Cluster_3713	1	0	1	0	0	0	0	0	0	bprl:CL2_03180	59.5	84	34	0	122	205	135	218	1.1e-40	110.5	ko:K00858	ppnK, NADK	NAD+ kinase [EC:2.7.1.23]	path:map00760,path:map01100	Nicotinate and nicotinamide metabolism|Metabolic pathways
Cluster_3714	1	0	0	0	0	0	0	0	1	afd:Alfi_1443	57.1	70	30	0	160	229	234	303	5.6e-119	84.7	ko:K03588	ftsW, spoVE	cell division protein FtsW	path:map04112	Cell cycle - Caulobacter
Cluster_3721	1	1	1	1	0	0	0	0	0	bth:BT_1923	91.1	425	38	0	1	425	1	425	6.1e-231	802.4	ko:K01740	E2.5.1.49, metY	O-acetylhomoserine (thiol)-lyase [EC:2.5.1.49]	path:map00270,path:map01100	Cysteine and methionine metabolism|Metabolic pathways
Cluster_3723	0	1	0	0	0	0	0	0	0	rim:ROI_15320	84.6	39	6	0	1	39	202	240	4e-13	75.9	ko:K05795	terD	tellurium resistance protein TerD	---	---
Cluster_3732	0	0	1	0	0	0	0	1	0	rto:RTO_15160	81.4	236	44	0	1	236	1	236	5.8e-105	382.5	ko:K01996	livF	branched-chain amino acid transport system ATP-binding protein	path:map02010	ABC transporters
Cluster_3734	0	0	0	0	0	0	0	1	0	fpa:FPR_20120	75.3	194	48	0	2	195	63	256	6e-75	282.3	ko:K00050	ttuD	hydroxypyruvate reductase [EC:1.1.1.81]	path:map00260,path:map00630,path:map01100,path:map01110	Glycine, serine and threonine metabolism|Glyoxylate and dicarboxylate metabolism|Metabolic pathways|Biosynthesis of secondary metabolites
Cluster_3735	1	1	0	0	1	0	0	0	0	mox:DAMO_0393	63.3	109	40	0	537	645	559	667	1.1e-156	146.4	ko:K03581	recD	exodeoxyribonuclease V alpha subunit [EC:3.1.11.5]	path:map03440	Homologous recombination
Cluster_3738	0	0	0	0	1	0	0	0	0	amt:Amet_4462	61.5	122	47	0	1	122	1	122	1.6e-38	160.2	ko:K02881	RP-L18, MRPL18, rplR	large subunit ribosomal protein L18	path:map03010	Ribosome
Cluster_3739	0	0	0	0	0	1	0	0	0	saud:CH52_07835	98.4	314	5	0	1	314	1	314	5e-170	599.4	ko:K03040	rpoA	DNA-directed RNA polymerase subunit alpha [EC:2.7.7.6]	path:map00230,path:map00240,path:map01100,path:map03020	Purine metabolism|Pyrimidine metabolism|Metabolic pathways|RNA polymerase
Cluster_3747	0	0	1	0	0	0	0	0	0	ctu:CTU_13460	36.7	166	105	0	166	331	114	279	3e-17	92.4	ko:K03646	tolA	colicin import membrane protein	---	---
Cluster_3748	0	0	0	0	0	0	1	1	0	cpy:Cphy_2548	72	75	21	0	356	430	355	429	1.9e-180	117.5	ko:K03979	obgE, cgtA	GTPase [EC:3.6.5.-]	---	---
Cluster_3749	0	0	0	0	0	0	1	0	0	bxy:BXY_34480	71.1	294	85	0	61	354	357	650	1.2e-117	425.6	ko:K03466	ftsK, spoIIIE	DNA segregation ATPase FtsK/SpoIIIE, S-DNA-T family	---	---
Cluster_3753	0	0	0	0	0	0	0	0	1	bvu:BVU_3585	97.3	336	9	0	1	336	1	336	8.5e-187	655.2	ko:K00134	GAPDH, gapA	glyceraldehyde 3-phosphate dehydrogenase [EC:1.2.1.12]	path:map00010,path:map00710,path:map01100,path:map01110,path:map01120,path:map01130,path:map01200,path:map01230,path:map04066,path:map05010	Glycolysis / Gluconeogenesis|Carbon fixation in photosynthetic organisms|Metabolic pathways|Biosynthesis of secondary metabolites|Microbial metabolism in diverse environments|Biosynthesis of antibiotics|Carbon metabolism|Biosynthesis of amino acids|HIF-1 signaling pathway|Alzheimer's disease
Cluster_3755	0	0	1	0	0	0	0	0	0	ere:EUBREC_2166	65.7	134	46	0	116	249	115	248	2.1e-83	189.5	ko:K11069,ko:K11070	potD|potC	spermidine/putrescine transport system substrate-binding protein|spermidine/putrescine transport system permease protein	path:map02010,path:map02010	ABC transporters|ABC transporters
Cluster_3756	0	0	0	1	0	0	1	0	1	paeh:H70357_07625	47.2	53	28	0	20	72	95	147	1.6e-06	53.9	ko:K18554	cpt	chloramphenicol 3-O phosphotransferase [EC:2.7.1.-]	---	---
Cluster_3760	0	0	0	0	0	0	0	1	0	ova:OBV_43540	50.9	114	56	0	6	119	1	114	8.8e-29	127.9	ko:K03413	cheY	two-component system, chemotaxis family, response regulator CheY	path:map02020,path:map02030	Two-component system|Bacterial chemotaxis
Cluster_3766	0	0	0	1	0	0	0	0	0	bsa:Bacsa_1876	49.4	239	121	0	13	251	9	247	1.1e-62	242.3	ko:K06201	cutC	copper homeostasis protein	---	---
Cluster_3769	0	0	0	0	0	0	0	1	0	bpb:bpr_I1566	80.2	308	61	0	1	308	1	308	3.1e-185	488.4	ko:K03106	SRP54, ffh	signal recognition particle subunit SRP54	path:map03060,path:map03070	Protein export|Bacterial secretion system
Cluster_3772	0	0	1	0	0	0	0	0	0	wsu:WS2150	45.4	97	53	0	148	244	148	244	3.1e-57	92.8	ko:K01778	dapF	diaminopimelate epimerase [EC:5.1.1.7]	path:map00300,path:map01100,path:map01110,path:map01120,path:map01130,path:map01230	Lysine biosynthesis|Metabolic pathways|Biosynthesis of secondary metabolites|Microbial metabolism in diverse environments|Biosynthesis of antibiotics|Biosynthesis of amino acids
Cluster_3773	0	0	0	1	0	0	0	0	0	tni:TVNIR_0892	51.5	33	16	0	62	94	200	232	9.8e-18	38.5	ko:K07636	phoR	two-component system, OmpR family, phosphate regulon sensor histidine kinase PhoR [EC:2.7.13.3]	path:map02020	Two-component system
Cluster_3776	0	0	0	0	0	0	0	1	0	ljn:T285_06020	99.7	398	1	0	1	398	1	398	1e-229	798.1	ko:K05837	rodA, mrdB	rod shape determining protein RodA	---	---
Cluster_3779	1	1	1	1	0	0	1	1	0	doi:FH5T_21310	77.5	436	98	0	357	792	305	740	1.5e-221	679.9	ko:K03466	ftsK, spoIIIE	DNA segregation ATPase FtsK/SpoIIIE, S-DNA-T family	---	---
Cluster_3781	0	0	0	1	0	0	0	0	0	sxy:BE24_08535	95.9	122	5	0	1	122	1	122	6.2e-59	228	ko:K02879	RP-L17, MRPL17, rplQ	large subunit ribosomal protein L17	path:map03010	Ribosome
Cluster_3782	0	0	0	0	1	0	0	0	0	bpb:bpr_I0006	53.7	54	25	0	1	54	796	849	4.2e-10	65.9	ko:K02469	gyrA	DNA gyrase subunit A [EC:5.99.1.3]	---	---
Cluster_3791	0	0	0	0	0	0	1	0	0	rto:RTO_06030	69.2	39	12	0	159	197	160	198	1.1e-09	65.5	ko:K02121	ATPVE, ntpE, atpE	V/A-type H+-transporting ATPase subunit E	path:map00190,path:map01100	Oxidative phosphorylation|Metabolic pathways
Cluster_3797	0	0	1	0	0	0	0	0	0	bfs:BF9343_4148	80	599	120	0	1	599	1	599	3.3e-284	979.9	ko:K06207	typA, bipA	GTP-binding protein	---	---
Cluster_3798	0	0	0	0	1	0	0	0	0	ccl:Clocl_2028	67.9	78	25	0	152	229	158	235	7.9e-104	112.1	ko:K03412	cheB	two-component system, chemotaxis family, response regulator CheB [EC:3.1.1.61]	path:map02020,path:map02030	Two-component system|Bacterial chemotaxis
Cluster_3799	0	0	0	0	0	0	0	1	0	ova:OBV_09750	75	64	16	0	1	64	16	79	8.9e-101	102.1	ko:K02886	RP-L2, MRPL2, rplB	large subunit ribosomal protein L2	path:map03010	Ribosome
Cluster_3805	0	0	0	0	1	0	0	0	0	cem:LH23_15395	43.6	94	53	0	190	283	195	288	4.7e-15	84.3	ko:K07506	K07506	AraC family transcriptional regulator	---	---
Cluster_3806	0	0	0	0	1	0	0	0	0	caj:CIG1485E_0028	41.6	89	52	0	67	155	77	165	1.5e-13	78.6	ko:K00604	MTFMT, fmt	methionyl-tRNA formyltransferase [EC:2.1.2.9]	path:map00670,path:map00970	One carbon pool by folate|Aminoacyl-tRNA biosynthesis
Cluster_3807	0	0	0	0	1	1	1	1	0	cpy:Cphy_2183	49.7	163	82	0	1	163	86	248	9.7e-41	167.9	ko:K06201	cutC	copper homeostasis protein	---	---
Cluster_3808	0	0	0	0	1	0	0	1	0	bdh:GV66_12745	35	80	52	0	170	249	256	335	3.6e-23	62.4	ko:K02551	menD	2-succinyl-5-enolpyruvyl-6-hydroxy-3-cyclohexene-1-carboxylate synthase [EC:2.2.1.9]	path:map00130,path:map01100,path:map01110	Ubiquinone and other terpenoid-quinone biosynthesis|Metabolic pathways|Biosynthesis of secondary metabolites
Cluster_3809	0	0	0	0	0	1	0	0	0	efl:EF62_2174	69.8	86	26	0	1	86	208	293	4.1e-26	119	ko:K02795	PTS-Man-EIIC, manY	PTS system, mannose-specific IIC component	path:map00051,path:map00520,path:map01100,path:map02060	Fructose and mannose metabolism|Amino sugar and nucleotide sugar metabolism|Metabolic pathways|Phosphotransferase system (PTS)
Cluster_3810	0	0	0	0	0	0	1	1	0	amt:Amet_4220	66.7	21	7	0	18	38	6	26	1.7e-78	34.3	ko:K10844	ERCC2, XPD	DNA excision repair protein ERCC-2 [EC:3.6.4.12]	path:map03022,path:map03420	Basal transcription factors|Nucleotide excision repair
Cluster_3813	0	0	0	0	0	0	0	0	1	sno:Snov_3385	51.4	212	103	0	72	283	224	435	5.1e-57	223.8	ko:K01487	E3.5.4.3, guaD	guanine deaminase [EC:3.5.4.3]	path:map00230,path:map01100	Purine metabolism|Metabolic pathways
Cluster_3819	0	0	1	0	0	0	0	0	0	coo:CCU_22700	60.9	253	99	0	1	253	1	253	5.3e-86	319.7	ko:K02003	ABC.CD.A	putative ABC transport system ATP-binding protein	---	---
Cluster_3821	0	0	0	0	1	0	0	0	0	rho:RHOM_03620	60.7	150	59	0	101	250	112	261	2.7e-56	187.2	ko:K03437	spoU	RNA methyltransferase, TrmH family	---	---
Cluster_3823	0	0	0	0	0	0	0	0	1	bth:BT_3338	72.2	90	25	0	516	605	935	1024	5.9e-154	130.6	ko:K03296	TC.HAE1	hydrophobic/amphiphilic exporter-1 (mainly G- bacteria), HAE1 family	---	---
Cluster_3829	0	0	1	1	0	0	0	0	0	dbr:Deba_1916	46	252	136	0	122	373	122	373	1.2e-67	232.6	ko:K02481	K02481	two-component system, NtrC family, response regulator	---	---
Cluster_3830	0	0	1	0	0	0	0	0	0	slg:SLGD_02454	72.9	580	157	0	1	580	1	580	2.2e-253	877.5	ko:K06147	ABCB-BAC	ATP-binding cassette, subfamily B, bacterial	---	---
Cluster_3833	0	0	0	0	0	0	0	1	0	osp:Odosp_2338	97.8	134	3	0	1	134	1	134	1.9e-71	269.6	ko:K02950	RP-S12, MRPS12, rpsL	small subunit ribosomal protein S12	path:map03010	Ribosome
Cluster_3834	0	0	0	0	0	0	0	1	0	eyy:EGYY_20230	77.5	698	157	0	1	698	1	698	0	1130.2	ko:K01915	glnA, GLUL	glutamine synthetase [EC:6.3.1.2]	path:map00220,path:map00250,path:map00630,path:map00910,path:map01100,path:map01120,path:map01230,path:map02020,path:map04724,path:map04727	Arginine biosynthesis|Alanine, aspartate and glutamate metabolism|Glyoxylate and dicarboxylate metabolism|Nitrogen metabolism|Metabolic pathways|Microbial metabolism in diverse environments|Biosynthesis of amino acids|Two-component system|Glutamatergic synapse|GABAergic synapse
Cluster_3838	1	1	1	1	1	0	0	0	0	lrm:LRC_04140	75.6	390	95	0	1	390	1	390	9.9e-169	595.5	ko:K00925	ackA	acetate kinase [EC:2.7.2.1]	path:map00430,path:map00620,path:map00640,path:map00680,path:map00720,path:map01100,path:map01120,path:map01200	Taurine and hypotaurine metabolism|Pyruvate metabolism|Propanoate metabolism|Methane metabolism|Carbon fixation pathways in prokaryotes|Metabolic pathways|Microbial metabolism in diverse environments|Carbon metabolism
Cluster_3840	0	1	1	0	0	0	0	0	0	efl:EF62_1899	67.4	341	111	0	7	347	6	346	2.3e-135	484.6	ko:K02770	PTS-Fru-EIIC, fruA	PTS system, fructose-specific IIC component	path:map00051,path:map01100,path:map01120,path:map02060	Fructose and mannose metabolism|Metabolic pathways|Microbial metabolism in diverse environments|Phosphotransferase system (PTS)
Cluster_3841	0	1	0	0	1	0	1	0	0	lrm:LRC_03790	79.3	232	48	0	1	232	1	232	1.3e-101	371.3	ko:K03710	K03710	GntR family transcriptional regulator	---	---
Cluster_3842	0	1	0	1	0	0	1	1	1	cls:CXIVA_20380	62.2	82	31	0	228	309	550	631	9.5e-106	111.7	ko:K15738	uup	ATP-binding cassette, subfamily F, uup	---	---
Cluster_3843	0	0	1	1	0	0	0	0	0	eol:Emtol_3180	58	81	34	0	368	448	435	515	1.7e-140	105.1	ko:K01533	copB	Cu2+-exporting ATPase [EC:3.6.3.4]	---	---
Cluster_3847	0	0	0	0	0	0	0	1	0	lrm:LRC_03850	70.1	167	50	0	3	169	2	168	9e-97	242.7	ko:K00648	fabH	3-oxoacyl-[acyl-carrier-protein] synthase III [EC:2.3.1.180]	path:map00061,path:map01100,path:map01212	Fatty acid biosynthesis|Metabolic pathways|Fatty acid metabolism
Cluster_3849	0	0	0	0	0	0	0	0	1	bvs:BARVI_05725	91.6	533	45	0	3	535	6	538	4.6e-290	999.2	ko:K01676	E4.2.1.2A, fumA, fumB	fumarate hydratase, class I [EC:4.2.1.2]	path:map00020,path:map00620,path:map00720,path:map01100,path:map01110,path:map01120,path:map01130,path:map01200	Citrate cycle (TCA cycle)|Pyruvate metabolism|Carbon fixation pathways in prokaryotes|Metabolic pathways|Biosynthesis of secondary metabolites|Microbial metabolism in diverse environments|Biosynthesis of antibiotics|Carbon metabolism
Cluster_3853	1	1	1	1	0	0	0	0	0	bvu:BVU_2721	70.3	145	43	0	55	199	54	198	8.8e-74	217.6	ko:K00793	ribE, RIB5	riboflavin synthase [EC:2.5.1.9]	path:map00740,path:map01100,path:map01110	Riboflavin metabolism|Metabolic pathways|Biosynthesis of secondary metabolites
Cluster_3856	1	0	0	0	0	0	0	0	0	wch:wcw_0127	55	60	27	0	1	60	306	365	2.6e-12	73.2	ko:K00789	metK	S-adenosylmethionine synthetase [EC:2.5.1.6]	path:map00270,path:map01100,path:map01110,path:map01230	Cysteine and methionine metabolism|Metabolic pathways|Biosynthesis of secondary metabolites|Biosynthesis of amino acids
Cluster_3857	1	0	0	0	0	0	0	0	0	psab:PSAB_17015	66.3	92	31	0	2	93	17	108	5.7e-28	125.2	ko:K01091	gph	phosphoglycolate phosphatase [EC:3.1.3.18]	path:map00630,path:map01100,path:map01110,path:map01130	Glyoxylate and dicarboxylate metabolism|Metabolic pathways|Biosynthesis of secondary metabolites|Biosynthesis of antibiotics
Cluster_3862	0	1	1	0	0	0	0	0	0	sxl:SXYLSMQ121_1242	48	150	78	0	16	165	27	176	2e-37	157.1	ko:K01934	MTHFS	5-formyltetrahydrofolate cyclo-ligase [EC:6.3.3.2]	path:map00670,path:map01100	One carbon pool by folate|Metabolic pathways
Cluster_3863	1	0	1	1	0	0	1	0	1	sxy:BE24_03010	68.6	471	148	0	1	471	95	565	1.6e-190	668.3	ko:K02347	dpx	DNA polymerase (family X)	---	---
Cluster_3864	0	0	0	1	0	0	0	0	0	ppn:Palpr_0327	77.1	109	25	0	2	110	4	112	6.3e-43	174.9	ko:K02990	RP-S6, MRPS6, rpsF	small subunit ribosomal protein S6	path:map03010	Ribosome
Cluster_3868	0	0	0	0	0	1	0	0	0	ssp:SSP2403	84.6	253	39	0	1	253	1	253	1.1e-118	428.3	ko:K07090	K07090	uncharacterized protein	---	---
Cluster_3871	0	0	0	0	0	0	0	1	0	bsx:C663_1907	41.9	129	75	0	3	131	57	185	5e-223	121.7	ko:K00265	gltB	glutamate synthase (NADPH/NADH) large chain [EC:1.4.1.13 1.4.1.14]	path:map00250,path:map00910,path:map01100,path:map01110,path:map01120,path:map01130,path:map01230	Alanine, aspartate and glutamate metabolism|Nitrogen metabolism|Metabolic pathways|Biosynthesis of secondary metabolites|Microbial metabolism in diverse environments|Biosynthesis of antibiotics|Biosynthesis of amino acids
Cluster_3874	0	0	0	0	0	0	0	0	1	ere:EUBREC_1026	57.8	90	38	0	1	90	2	91	1.5e-116	103.6	ko:K06889	K06889	uncharacterized protein	---	---
Cluster_3875	0	0	0	0	0	0	0	0	1	amu:Amuc_1151	86.4	568	77	0	1	568	2	569	1.7e-295	1017.3	ko:K01546	kdpA	K+-transporting ATPase ATPase A chain [EC:3.6.3.12]	path:map02020	Two-component system
Cluster_3876	0	0	0	0	0	0	0	0	1	ain:Acin_2271	43	93	53	0	237	329	421	513	3e-13	79.3	ko:K11690	dctM	C4-dicarboxylate transporter, DctM subunit	path:map02020	Two-component system
Cluster_3877	0	0	0	0	0	0	0	0	1	bth:BT_3212	95.9	97	4	0	1	97	1	97	3.3e-47	189.1	ko:K06153	bacA	undecaprenyl-diphosphatase [EC:3.6.1.27]	path:map00550	Peptidoglycan biosynthesis
Cluster_3878	0	0	0	0	0	0	0	0	1	fae:FAES_3722	60.3	58	23	0	90	147	284	341	9.3e-11	68.6	ko:K19172	dndE	DNA sulfur modification protein DndE	---	---
Cluster_3886	1	1	1	0	0	0	1	0	1	rto:RTO_15200	49	98	50	0	7	104	18	115	1.3e-41	109	ko:K03100	lepB	signal peptidase I [EC:3.4.21.89]	path:map03060	Protein export
Cluster_3888	0	0	0	0	1	1	0	0	0	rho:RHOM_12475	80	665	133	0	1	665	89	753	0	1088.2	ko:K03701	uvrA	excinuclease ABC subunit A	path:map03420	Nucleotide excision repair
Cluster_3889	0	0	0	0	0	1	0	0	0	spym:M1GAS476_0148	38.8	121	74	0	395	515	307	427	2e-19	100.1	ko:K07484	K07484	transposase	---	---
Cluster_3893	0	0	0	0	0	0	1	0	0	pdi:BDI_2585	76.1	117	28	0	88	204	89	205	4.4e-71	196.8	ko:K06213	mgtE	magnesium transporter	---	---
Cluster_3895	0	0	0	0	0	0	0	1	0	ral:Rumal_0260	73.5	117	31	0	2	118	3	119	1.5e-47	190.3	ko:K01933	purM	phosphoribosylformylglycinamidine cyclo-ligase [EC:6.3.3.1]	path:map00230,path:map01100,path:map01110,path:map01130	Purine metabolism|Metabolic pathways|Biosynthesis of secondary metabolites|Biosynthesis of antibiotics
Cluster_3902	0	1	0	0	0	0	0	0	0	swa:A284_02595	27.5	120	87	0	197	316	192	311	3e-14	70.5	ko:K18908	mepA	multidrug efflux pump	---	---
Cluster_3913	1	1	1	0	0	0	1	0	1	rlt:Rleg2_5037	53.2	62	29	0	25	86	20	81	1.1e-12	75.5	ko:K14659	nodB	chitooligosaccharide deacetylase [EC:3.5.1.-]	---	---
Cluster_3914	1	1	1	0	0	0	1	0	1	cce:Ccel_1695	54.5	55	25	0	57	111	237	291	2.4e-18	63.9	ko:K00791	miaA, TRIT1	tRNA dimethylallyltransferase [EC:2.5.1.75]	path:map00908,path:map01100,path:map01110	Zeatin biosynthesis|Metabolic pathways|Biosynthesis of secondary metabolites
Cluster_3915	0	1	0	0	1	0	0	0	0	coo:CCU_07080	45.9	98	53	0	204	301	189	286	1.6e-48	98.2	ko:K00014	aroE	shikimate dehydrogenase [EC:1.1.1.25]	path:map00400,path:map01100,path:map01110,path:map01130,path:map01230	Phenylalanine, tyrosine and tryptophan biosynthesis|Metabolic pathways|Biosynthesis of secondary metabolites|Biosynthesis of antibiotics|Biosynthesis of amino acids
Cluster_3916	0	1	0	0	0	0	0	0	0	pro:HMPREF0669_01139	77.3	181	41	0	10	190	11	191	5e-78	292.4	ko:K00857	tdk, TK	thymidine kinase [EC:2.7.1.21]	path:map00240,path:map00983,path:map01100	Pyrimidine metabolism|Drug metabolism - other enzymes|Metabolic pathways
Cluster_3917	0	0	1	0	0	0	0	0	0	axl:AXY_21820	61.8	424	162	0	1	424	1	424	2.7e-162	574.3	ko:K02761	PTS-Cel-EIIC, celB	PTS system, cellobiose-specific IIC component	path:map02060	Phosphotransferase system (PTS)
Cluster_3918	0	0	1	0	0	0	0	0	0	csd:Clst_0092	60.4	260	103	0	65	324	200	459	3.7e-122	351.7	ko:K01206	FUCA	alpha-L-fucosidase [EC:3.2.1.51]	path:map00511	Other glycan degradation
Cluster_3920	0	0	0	0	0	0	1	0	0	ova:OBV_39540	85.4	48	7	0	2	49	74	121	2.3e-16	86.7	ko:K03413	cheY	two-component system, chemotaxis family, response regulator CheY	path:map02020,path:map02030	Two-component system|Bacterial chemotaxis
Cluster_3939	0	1	0	0	0	0	0	0	0	awo:Awo_c04900	56.4	202	88	0	1	202	1	202	4e-63	243	ko:K06147	ABCB-BAC	ATP-binding cassette, subfamily B, bacterial	---	---
Cluster_3942	0	0	0	1	0	1	0	0	0	bmyc:DJ92_2363	51.7	120	58	0	40	159	34	153	1.1e-68	140.6	ko:K19422	epsD	glycosyltransferase EpsD [EC:2.4.-.-]	---	---
Cluster_3943	0	0	0	1	0	0	0	0	1	rch:RUM_14150	82.4	34	6	0	88	121	70	103	4.8e-25	59.3	ko:K01572	oadB	oxaloacetate decarboxylase, beta subunit [EC:4.1.1.3]	path:map00620,path:map01100	Pyruvate metabolism|Metabolic pathways
Cluster_3945	0	0	0	0	0	0	0	1	0	clo:HMPREF0868_1118	61	136	53	0	1	136	1	136	2.5e-39	162.9	ko:K02114	ATPF1E, atpC	F-type H+-transporting ATPase subunit epsilon	path:map00190,path:map00195,path:map01100	Oxidative phosphorylation|Photosynthesis|Metabolic pathways
Cluster_3954	1	0	0	0	0	0	0	0	0	ckl:CKL_0798	75	44	11	0	181	224	190	233	4.4e-11	70.5	ko:K01835	pgm	phosphoglucomutase [EC:5.4.2.2]	path:map00010,path:map00030,path:map00052,path:map00230,path:map00500,path:map00520,path:map00521,path:map01100,path:map01110,path:map01120,path:map01130	Glycolysis / Gluconeogenesis|Pentose phosphate pathway|Galactose metabolism|Purine metabolism|Starch and sucrose metabolism|Amino sugar and nucleotide sugar metabolism|Streptomycin biosynthesis|Metabolic pathways|Biosynthesis of secondary metabolites|Microbial metabolism in diverse environments|Biosynthesis of antibiotics
Cluster_3955	0	1	0	0	0	0	0	0	0	bal:BACI_c45010	29.4	177	125	0	230	406	230	406	1.2e-18	97.1	ko:K01992	ABC-2.P	ABC-2 type transport system permease protein	---	---
Cluster_3958	0	0	0	0	0	0	0	1	0	bpb:bpr_I1010	76.2	130	31	0	1	130	1	130	1.4e-55	216.9	ko:K06200	cstA	carbon starvation protein	---	---
Cluster_3963	1	0	0	0	0	0	0	0	0	ova:OBV_43710	51.6	161	78	0	71	231	8	168	2e-38	162.5	ko:K18986	ihk	two-component system, OmpR family, sensor kinase Ihk [EC:2.7.13.3]	path:map02020	Two-component system
Cluster_3966	1	1	1	0	0	0	0	0	0	rho:RHOM_04075	90.9	264	24	0	1	264	1	264	3e-135	483.4	ko:K00046	idnO	gluconate 5-dehydrogenase [EC:1.1.1.69]	---	---
Cluster_3968	0	0	0	0	0	0	0	1	0	amr:AM1_6106	41.7	108	63	0	131	238	174	281	3.3e-14	81.3	ko:K07506	K07506	AraC family transcriptional regulator	---	---
Cluster_3970	0	0	0	0	0	0	1	0	1	esu:EUS_14700	74.3	136	35	0	1	136	175	310	2.8e-51	202.6	ko:K03284	corA	magnesium transporter	---	---
Cluster_3974	0	0	0	0	0	0	1	0	0	rho:RHOM_07810	83.9	378	61	0	1	378	47	424	5e-186	652.9	ko:K01938	fhs	formate--tetrahydrofolate ligase [EC:6.3.4.3]	path:map00670,path:map00720,path:map01100,path:map01120,path:map01200	One carbon pool by folate|Carbon fixation pathways in prokaryotes|Metabolic pathways|Microbial metabolism in diverse environments|Carbon metabolism
Cluster_3977	0	0	0	0	0	0	0	1	0	pen:PSEEN4078	37.7	114	71	0	10	123	14	127	4.1e-16	88.2	ko:K12987	migA	alpha-1,6-rhamnosyltransferase [EC:2.4.1.-]	---	---
Cluster_3978	0	0	0	0	0	0	0	1	0	bce:BC4503	47	83	44	0	214	296	161	243	3e-22	82	ko:K01485	codA	cytosine deaminase [EC:3.5.4.1]	path:map00240,path:map00330,path:map01100	Pyrimidine metabolism|Arginine and proline metabolism|Metabolic pathways
Cluster_3980	1	0	0	0	0	0	0	0	0	bfs:BF9343_0459	86.9	222	29	0	1	222	1	222	1.2e-109	397.9	ko:K00818	E2.6.1.11, argD	acetylornithine aminotransferase [EC:2.6.1.11]	path:map00220,path:map01100,path:map01110,path:map01130,path:map01210,path:map01230	Arginine biosynthesis|Metabolic pathways|Biosynthesis of secondary metabolites|Biosynthesis of antibiotics|2-Oxocarboxylic acid metabolism|Biosynthesis of amino acids
Cluster_3983	0	0	0	1	0	1	0	0	0	cpy:Cphy_2491	42.4	59	34	0	265	323	257	315	3.1e-88	47.8	ko:K00604	MTFMT, fmt	methionyl-tRNA formyltransferase [EC:2.1.2.9]	path:map00670,path:map00970	One carbon pool by folate|Aminoacyl-tRNA biosynthesis
Cluster_3985	0	0	0	0	1	1	0	0	0	bpb:bpr_I0334	62.2	296	112	0	1	296	150	445	3.4e-104	380.6	ko:K01999	livK	branched-chain amino acid transport system substrate-binding protein	path:map02010	ABC transporters
Cluster_3993	0	0	0	1	0	0	0	0	0	nko:Niako_1762	58.2	79	33	0	53	131	256	334	1.5e-15	84	ko:K07459	ybjD	putative ATP-dependent endonuclease of the OLD family	---	---
Cluster_3995	0	0	0	0	1	0	0	0	0	ljf:FI9785_1118	100	144	0	0	1	144	1	144	5.7e-76	284.6	ko:K03977	engA, der	GTPase	---	---
Cluster_3996	0	0	0	0	0	0	1	0	0	fpa:FPR_24370	62.8	43	16	0	7	49	6	48	1.2e-09	64.3	ko:K02838	frr, MRRF, RRF	ribosome recycling factor	---	---
Cluster_3997	0	0	0	0	0	0	0	1	0	rto:RTO_14700	65.9	458	156	0	1	458	1	458	3.1e-175	617.5	ko:K01924	murC	UDP-N-acetylmuramate--alanine ligase [EC:6.3.2.8]	path:map00471,path:map00550,path:map01100	D-Glutamine and D-glutamate metabolism|Peptidoglycan biosynthesis|Metabolic pathways
Cluster_3999	0	0	0	0	0	0	0	1	0	cgo:Corgl_0763	42.6	68	39	0	234	301	236	303	5.6e-13	65.5	ko:K00075	murB	UDP-N-acetylmuramate dehydrogenase [EC:1.3.1.98]	path:map00520,path:map00550,path:map01100	Amino sugar and nucleotide sugar metabolism|Peptidoglycan biosynthesis|Metabolic pathways
Cluster_4000	1	1	0	0	0	0	0	0	0	rto:RTO_27440	72.3	141	39	0	2	142	6	146	9e-58	224.2	ko:K00610	pyrI	aspartate carbamoyltransferase regulatory subunit	path:map00240,path:map00250,path:map01100	Pyrimidine metabolism|Alanine, aspartate and glutamate metabolism|Metabolic pathways
Cluster_4007	0	0	0	0	0	0	0	1	0	rho:RHOM_04865	81.5	405	75	0	1	405	1	405	0	666.8	ko:K00527	nrdD	ribonucleoside-triphosphate reductase [EC:1.17.4.2]	path:map00230,path:map00240,path:map01100	Purine metabolism|Pyrimidine metabolism|Metabolic pathways
Cluster_4015	0	0	1	1	0	0	0	0	0	psx:DR96_134	76.3	431	102	0	58	488	79	509	4.7e-196	686.8	ko:K00970	pcnB	poly(A) polymerase [EC:2.7.7.19]	path:map03018	RNA degradation
Cluster_4016	0	0	0	1	0	0	0	0	0	rim:ROI_38680	67.8	242	78	0	1	242	470	711	1.8e-93	344.4	ko:K12573	rnr, vacB	ribonuclease R [EC:3.1.-.-]	path:map03018	RNA degradation
Cluster_4023	0	0	0	1	0	1	0	0	0	sav:SAV2049	58.6	203	84	0	2	204	3	205	2.9e-96	255.4	ko:K01409	KAE1, tsaD, QRI7	N6-L-threonylcarbamoyladenine synthase [EC:2.3.1.234]	---	---
Cluster_4025	0	0	0	0	0	1	0	0	0	eel:EUBELI_00966	87.7	211	26	0	1	211	1	211	1.9e-114	413.7	ko:K01872	AARS, alaS	alanyl-tRNA synthetase [EC:6.1.1.7]	path:map00970	Aminoacyl-tRNA biosynthesis
Cluster_4030	1	0	0	0	0	0	0	0	0	rto:RTO_09830	82.8	29	5	0	1	29	190	218	2.5e-07	56.6	ko:K02982	RP-S3, rpsC	small subunit ribosomal protein S3	path:map03010	Ribosome
Cluster_4031	1	0	0	0	0	0	0	0	0	rum:CK1_12030	69.6	46	14	0	1	46	1	46	1.2e-70	73.6	ko:K00925	ackA	acetate kinase [EC:2.7.2.1]	path:map00430,path:map00620,path:map00640,path:map00680,path:map00720,path:map01100,path:map01120,path:map01200	Taurine and hypotaurine metabolism|Pyruvate metabolism|Propanoate metabolism|Methane metabolism|Carbon fixation pathways in prokaryotes|Metabolic pathways|Microbial metabolism in diverse environments|Carbon metabolism
Cluster_4034	0	0	0	1	0	0	0	0	0	bfi:CIY_12420	37.1	229	144	0	17	245	33	261	2.7e-34	147.9	ko:K02406	fliC	flagellin	path:map02020,path:map02040,path:map04626,path:map05132,path:map05134	Two-component system|Flagellar assembly|Plant-pathogen interaction|Salmonella infection|Legionellosis
Cluster_4035	0	0	0	0	1	0	0	0	0	lrt:LRI_1823	99.3	139	1	0	1	139	1	139	9.9e-73	273.9	ko:K01588	purE	5-(carboxyamino)imidazole ribonucleotide mutase [EC:5.4.99.18]	path:map00230,path:map01100,path:map01110,path:map01130	Purine metabolism|Metabolic pathways|Biosynthesis of secondary metabolites|Biosynthesis of antibiotics
Cluster_4038	0	0	0	0	0	0	0	1	0	cls:CXIVA_02570	47.2	282	149	0	17	298	16	297	3.5e-74	281.6	ko:K08384	spoVD	stage V sporulation protein D (sporulation-specific penicillin-binding protein)	---	---
Cluster_4042	1	0	0	0	0	0	0	0	0	bfi:CIY_03570	62.1	66	25	0	10	75	228	293	1e-16	87.8	ko:K01714	dapA	4-hydroxy-tetrahydrodipicolinate synthase [EC:4.3.3.7]	path:map00261,path:map00300,path:map01100,path:map01110,path:map01120,path:map01130,path:map01230	Monobactam biosynthesis|Lysine biosynthesis|Metabolic pathways|Biosynthesis of secondary metabolites|Microbial metabolism in diverse environments|Biosynthesis of antibiotics|Biosynthesis of amino acids
Cluster_4043	0	1	0	0	0	0	0	0	0	ljo:LJ0628	88.5	269	31	0	1	269	1	269	2.9e-133	476.9	ko:K02795	PTS-Man-EIIC, manY	PTS system, mannose-specific IIC component	path:map00051,path:map00520,path:map01100,path:map02060	Fructose and mannose metabolism|Amino sugar and nucleotide sugar metabolism|Metabolic pathways|Phosphotransferase system (PTS)
Cluster_4045	0	0	0	1	0	0	0	0	0	bprl:CL2_10050	73.8	309	81	0	39	347	52	360	1.7e-129	464.9	ko:K00005	gldA	glycerol dehydrogenase [EC:1.1.1.6]	path:map00561,path:map00640,path:map01100	Glycerolipid metabolism|Propanoate metabolism|Metabolic pathways
Cluster_4048	0	0	0	0	0	0	1	0	0	fsi:Flexsi_0472	65.1	63	22	0	1	63	1	63	6.5e-16	85.1	ko:K02904	RP-L29, rpmC	large subunit ribosomal protein L29	path:map03010	Ribosome
Cluster_4049	0	0	0	0	0	0	1	0	0	gfo:GFO_2016	70.6	265	78	0	6	270	16	280	8.8e-106	385.6	ko:K15898	pseI, neuB3	pseudaminic acid synthase [EC:2.5.1.97]	path:map00520	Amino sugar and nucleotide sugar metabolism
Cluster_4050	0	0	0	0	0	0	0	1	0	ova:OBV_05860	58.1	74	31	0	1	74	1	74	7.6e-20	98.2	ko:K02422	fliS	flagellar protein FliS	path:map02040	Flagellar assembly
Cluster_4051	0	0	0	0	0	0	0	0	1	bth:BT_3303	73.5	102	27	0	462	563	455	556	1.6e-291	151.8	ko:K05592	deaD, cshA	ATP-dependent RNA helicase DeaD [EC:3.6.4.13]	path:map03018	RNA degradation
Cluster_4058	0	1	1	0	0	0	0	0	0	aeq:AEQU_0142	93.4	212	14	0	1	212	6	217	4.9e-110	399.1	ko:K02029	ABC.PA.P	polar amino acid transport system permease protein	---	---
Cluster_4063	0	0	0	0	0	1	0	0	0	rho:RHOM_03315	52.4	63	30	0	1	63	421	483	1.1e-13	77.8	ko:K00873	PK, pyk	pyruvate kinase [EC:2.7.1.40]	path:map00010,path:map00230,path:map00620,path:map01100,path:map01110,path:map01120,path:map01130,path:map01200,path:map01230,path:map04922,path:map04930,path:map05203,path:map05230	Glycolysis / Gluconeogenesis|Purine metabolism|Pyruvate metabolism|Metabolic pathways|Biosynthesis of secondary metabolites|Microbial metabolism in diverse environments|Biosynthesis of antibiotics|Carbon metabolism|Biosynthesis of amino acids|Glucagon signaling pathway|Type II diabetes mellitus|Viral carcinogenesis|Central carbon metabolism in cancer
Cluster_4065	0	0	0	0	0	0	1	0	0	esr:ES1_01600	84.8	105	16	0	1	105	1	105	5.9e-49	194.9	ko:K00980	tagD	glycerol-3-phosphate cytidylyltransferase [EC:2.7.7.39]	path:map00564	Glycerophospholipid metabolism
Cluster_4068	0	0	0	0	0	0	0	1	0	cno:NT01CX_0640	67.3	223	73	0	349	571	343	565	4e-191	305.4	ko:K06147	ABCB-BAC	ATP-binding cassette, subfamily B, bacterial	---	---
Cluster_4070	0	0	0	0	0	0	0	0	1	ova:OBV_39440	54.8	73	33	0	1	73	1	73	9e-18	91.3	ko:K03410	cheC	chemotaxis protein CheC	path:map02030	Bacterial chemotaxis
Cluster_4074	1	0	0	0	0	0	0	0	0	pru:PRU_1519	77.8	180	40	0	1	180	1	180	5e-74	278.9	ko:K02959	RP-S16, MRPS16, rpsP	small subunit ribosomal protein S16	path:map03010	Ribosome
Cluster_4075	1	0	0	0	0	0	0	0	0	pmz:HMPREF0659_A5040	72.1	147	41	0	1	147	4	150	4.9e-56	218.4	ko:K07560	dtd, DTD1	D-tyrosyl-tRNA(Tyr) deacylase [EC:3.1.-.-]	---	---
Cluster_4076	0	1	0	0	1	0	1	0	0	pru:PRU_0173	77.9	163	36	0	5	167	2	164	1.7e-187	270.8	ko:K01710	E4.2.1.46, rfbB, rffG	dTDP-glucose 4,6-dehydratase [EC:4.2.1.46]	path:map00521,path:map00523,path:map01055,path:map01100,path:map01130	Streptomycin biosynthesis|Polyketide sugar unit biosynthesis|Biosynthesis of vancomycin group antibiotics|Metabolic pathways|Biosynthesis of antibiotics
Cluster_4077	0	1	0	0	1	0	1	0	0	gjf:M493_03670	60.9	23	9	0	1	23	1	23	2.3e-141	31.2	ko:K15770	cycB, ganO	arabinogalactan oligomer / maltooligosaccharide transport system substrate-binding protein	path:map02010	ABC transporters
Cluster_4081	0	0	0	1	0	0	0	0	0	rus:RBI_I02060	43.8	48	27	0	616	663	2	49	9.5e-06	42	ko:K03496	parA, soj	chromosome partitioning protein	---	---
Cluster_4087	0	0	0	0	0	0	1	0	0	rho:RHOM_07355	58	88	37	0	1	88	50	137	1.1e-143	107.1	ko:K14441	rimO	ribosomal protein S12 methylthiotransferase [EC:2.8.4.4]	---	---
Cluster_4090	0	0	0	0	0	0	0	1	0	csh:Closa_1577	66.9	178	59	0	1	178	1	178	4.1e-65	249.2	ko:K01923	purC	phosphoribosylaminoimidazole-succinocarboxamide synthase [EC:6.3.2.6]	path:map00230,path:map01100,path:map01110,path:map01130	Purine metabolism|Metabolic pathways|Biosynthesis of secondary metabolites|Biosynthesis of antibiotics
Cluster_4096	1	0	0	0	0	0	0	0	0	abra:BN85304030	50	182	91	0	1	182	59	240	5.7e-49	195.7	ko:K02564	nagB, GNPDA	glucosamine-6-phosphate deaminase [EC:3.5.99.6]	path:map00520,path:map01100	Amino sugar and nucleotide sugar metabolism|Metabolic pathways
Cluster_4097	0	1	0	0	1	0	0	0	0	ova:OBV_39500	48.9	88	45	0	1	88	2	89	2.6e-66	88.6	ko:K02421	fliR	flagellar biosynthetic protein FliR	path:map02040	Flagellar assembly
Cluster_4101	0	0	0	0	0	0	0	1	0	csh:Closa_4136	60.2	83	33	0	1	83	343	425	1.8e-21	103.6	ko:K01465	URA4, pyrC	dihydroorotase [EC:3.5.2.3]	path:map00240,path:map01100	Pyrimidine metabolism|Metabolic pathways
Cluster_4102	0	0	0	0	0	0	0	0	1	pgt:PGTDC60_1910	68.7	227	71	0	3	229	2	228	9.3e-303	324.7	ko:K05366	mrcA	penicillin-binding protein 1A [EC:2.4.1.- 3.4.-.-]	path:map00550,path:map01100,path:map01501	Peptidoglycan biosynthesis|Metabolic pathways|beta-Lactam resistance
Cluster_4105	0	1	0	0	0	0	0	0	0	rob:CK5_04130	72.2	18	5	0	75	92	76	93	2.4e-22	33.9	ko:K06400	spoIVCA	site-specific DNA recombinase	---	---
Cluster_4106	0	1	1	0	1	0	0	0	0	ble:BleG1_3521	69.1	233	72	0	1	233	1	233	4.1e-95	349.7	ko:K00528	fpr	ferredoxin--NADP+ reductase [EC:1.18.1.2]	---	---
Cluster_4109	0	0	0	0	0	1	0	0	0	cad:Curi_c18920	56.6	182	79	0	1	182	2	183	8.6e-61	235	ko:K03790	rimJ	ribosomal-protein-alanine N-acetyltransferase [EC:2.3.1.128]	---	---
Cluster_4111	0	0	0	0	0	0	1	0	0	ljf:FI9785_1648	96.7	299	10	0	1	299	1	299	3.2e-163	576.6	ko:K02077	ABC.ZM.S	zinc/manganese transport system substrate-binding protein	---	---
Cluster_4112	0	0	0	0	0	0	0	0	1	bvu:BVU_0196	39.8	191	115	0	110	300	240	430	7.8e-40	166.8	ko:K12340	tolC	outer membrane protein	path:map01501,path:map01503,path:map02020,path:map03070,path:map04626,path:map05133	beta-Lactam resistance|Cationic antimicrobial peptide (CAMP) resistance|Two-component system|Bacterial secretion system|Plant-pathogen interaction|Pertussis
Cluster_4119	0	0	0	0	0	1	0	0	0	bxy:BXY_34430	98.6	147	2	0	1	147	1	147	6.9e-82	304.3	ko:K11537	xapB	MFS transporter, NHS family, xanthosine permease	---	---
Cluster_4121	0	0	0	0	0	0	1	0	0	lsl:LSL_0507	91.4	58	5	0	1	58	1	58	1.1e-26	120.9	ko:K02911	RP-L32, MRPL32, rpmF	large subunit ribosomal protein L32	path:map03010	Ribosome
Cluster_4125	0	0	0	0	0	0	0	0	1	ljh:LJP_1697c	99.6	258	1	0	1	258	1	258	8.6e-148	525	ko:K01104	E3.1.3.48	protein-tyrosine phosphatase [EC:3.1.3.48]	---	---
Cluster_4129	0	0	1	0	0	0	0	0	0	lke:WANG_1130	86.8	456	60	0	2	457	3	458	6.9e-228	792.3	ko:K03315	nhaC	Na+:H+ antiporter, NhaC family	---	---
Cluster_4130	0	0	1	1	0	0	0	0	0	efq:DR75_2201	100	202	0	0	1	202	1	202	1e-111	404.4	ko:K00564	rsmC	16S rRNA (guanine1207-N2)-methyltransferase [EC:2.1.1.172]	---	---
Cluster_4142	0	1	0	0	1	1	1	0	0	cbv:U729_642	50	16	8	0	84	99	1	16	5.6e-69	24.6	ko:K02003	ABC.CD.A	putative ABC transport system ATP-binding protein	---	---
Cluster_4143	0	0	1	0	0	0	0	0	0	bth:BT_1835	83.6	329	54	0	1	329	16	344	2.3e-160	567.4	ko:K01012	bioB	biotin synthase [EC:2.8.1.6]	path:map00780,path:map01100	Biotin metabolism|Metabolic pathways
Cluster_4144	0	0	0	1	1	1	0	0	0	bvu:BVU_1926	98.1	107	2	0	1	107	1	107	1.5e-57	223.4	ko:K07027	K07027	uncharacterized protein	---	---
Cluster_4147	0	0	0	0	1	1	0	0	0	fpr:FP2_17130	71.4	395	113	0	312	706	351	745	0	592.4	ko:K01153	hsdR	type I restriction enzyme, R subunit [EC:3.1.21.3]	---	---
Cluster_4151	0	0	0	0	0	0	0	0	1	sat:SYN_02362	51.7	58	28	0	105	162	113	170	2.5e-12	73.6	ko:K07040	K07040	uncharacterized protein	---	---
Cluster_4155	1	1	1	0	1	1	0	1	1	asf:SFBM_0637	50	34	17	0	1	34	24	57	3.1e-44	39.7	ko:K03469	rnhA, RNASEH1	ribonuclease HI [EC:3.1.26.4]	path:map03030	DNA replication
Cluster_4157	0	1	1	0	0	0	0	0	0	cmr:Cycma_3909	51.6	91	44	0	61	151	57	147	1.6e-53	110.9	ko:K03498	trkH, trkG, ktrB	trk system potassium uptake protein	---	---
Cluster_4158	0	0	0	0	1	0	0	0	0	ljf:FI9785_1009	81.1	175	33	0	1	175	333	507	4.4e-113	300.8	ko:K03654	recQ	ATP-dependent DNA helicase RecQ [EC:3.6.4.12]	path:map03018	RNA degradation
Cluster_4160	0	0	0	0	0	0	1	1	1	bxy:BXY_45160	85.4	343	50	0	1	343	1	343	2e-173	610.9	ko:K03575	mutY	A/G-specific adenine glycosylase [EC:3.2.2.-]	path:map03410	Base excision repair
Cluster_4166	1	0	0	0	0	0	0	0	0	pdi:BDI_1775	70	337	101	0	5	341	3	339	3.3e-141	503.8	ko:K00826	E2.6.1.42, ilvE	branched-chain amino acid aminotransferase [EC:2.6.1.42]	path:map00270,path:map00280,path:map00290,path:map00770,path:map01100,path:map01110,path:map01130,path:map01210,path:map01230	Cysteine and methionine metabolism|Valine, leucine and isoleucine degradation|Valine, leucine and isoleucine biosynthesis|Pantothenate and CoA biosynthesis|Metabolic pathways|Biosynthesis of secondary metabolites|Biosynthesis of antibiotics|2-Oxocarboxylic acid metabolism|Biosynthesis of amino acids
Cluster_4170	0	0	1	0	0	0	0	0	0	ppn:Palpr_2488	57.6	184	78	0	2	185	3	186	1.6e-54	214.2	ko:K02838	frr, MRRF, RRF	ribosome recycling factor	---	---
Cluster_4171	0	0	1	0	0	0	0	0	0	esr:ES1_13150	51.4	259	126	0	44	302	58	316	4.9e-72	273.9	ko:K02283	cpaF, tadA	pilus assembly protein CpaF	---	---
Cluster_4172	0	0	0	1	0	1	0	0	0	cst:CLOST_0209	49.8	323	162	0	76	398	78	400	4.2e-107	327.8	ko:K07133	K07133	uncharacterized protein	---	---
Cluster_4177	1	0	0	0	0	0	0	0	0	bprl:CL2_10130	84.5	193	30	0	1	193	1	193	2.2e-90	333.6	ko:K01358	clpP, CLPP	ATP-dependent Clp protease, protease subunit [EC:3.4.21.92]	path:map04112	Cell cycle - Caulobacter
Cluster_4182	0	0	0	0	0	1	0	0	0	dor:Desor_2279	49.6	131	66	0	10	140	127	257	2.4e-80	145.6	ko:K00703	E2.4.1.21, glgA	starch synthase [EC:2.4.1.21]	path:map00500,path:map01100,path:map01110	Starch and sucrose metabolism|Metabolic pathways|Biosynthesis of secondary metabolites
Cluster_4183	0	0	0	0	0	0	0	1	0	cni:Calni_2015	69	129	40	0	1	129	1	129	2.7e-46	186	ko:K02996	RP-S9, MRPS9, rpsI	small subunit ribosomal protein S9	path:map03010	Ribosome
Cluster_4191	0	0	0	0	0	0	1	1	0	fjo:Fjoh_0907	55.7	70	31	0	951	1020	954	1023	4e-244	75.1	ko:K03296	TC.HAE1	hydrophobic/amphiphilic exporter-1 (mainly G- bacteria), HAE1 family	---	---
Cluster_4194	0	0	0	0	0	0	0	0	1	spv:SPH_0067	54.8	31	14	0	66	96	222	252	5.2e-20	47.8	ko:K01447	E3.5.1.28A, cwlA, xlyA, xlyB	N-acetylmuramoyl-L-alanine amidase [EC:3.5.1.28]	---	---
Cluster_4198	1	1	0	0	0	0	0	0	0	sve:SVEN_4110	42.7	75	43	0	309	383	317	391	5.7e-08	61.6	ko:K15521	mshA	D-inositol-3-phosphate glycosyltransferase [EC:2.4.1.250]	---	---
Cluster_4199	1	0	0	0	0	0	0	0	0	doi:FH5T_05700	56.2	219	96	0	1	219	1	219	2.9e-98	261.5	ko:K01929	murF	UDP-N-acetylmuramoyl-tripeptide--D-alanyl-D-alanine ligase [EC:6.3.2.10]	path:map00300,path:map00550,path:map01100,path:map01502	Lysine biosynthesis|Peptidoglycan biosynthesis|Metabolic pathways|Vancomycin resistance
Cluster_4200	0	1	0	0	0	0	0	0	0	bfg:BF638R_1595	57	405	174	0	91	495	130	534	2.4e-169	497.3	ko:K15738	uup	ATP-binding cassette, subfamily F, uup	---	---
Cluster_4201	0	1	0	0	0	0	0	0	0	gba:J421_2473	38.2	136	84	0	58	193	72	207	2.5e-28	116.7	ko:K13020	wlbA, bplA	UDP-N-acetyl-2-amino-2-deoxyglucuronate dehydrogenase [EC:1.1.1.335]	path:map00520	Amino sugar and nucleotide sugar metabolism
Cluster_4202	0	0	0	1	0	0	0	0	0	era:ERE_13960	66	147	50	0	1	147	1	147	6.2e-51	201.4	ko:K02939	RP-L9, MRPL9, rplI	large subunit ribosomal protein L9	path:map03010	Ribosome
Cluster_4204	0	0	0	0	0	0	1	1	0	bpb:bpr_I1439	72.6	95	26	0	2	96	4	98	1.2e-33	144.1	ko:K07574	yhbY	RNA-binding protein	---	---
Cluster_4207	0	0	0	0	0	0	0	1	0	cle:Clole_1569	72.4	214	59	0	1	214	20	233	5.5e-85	315.8	ko:K02003	ABC.CD.A	putative ABC transport system ATP-binding protein	---	---
Cluster_4215	1	0	0	0	0	0	0	0	0	cle:Clole_0248	80	130	26	0	1	130	20	149	6.1e-54	211.5	ko:K02026	ABC.MS.P1	multiple sugar transport system permease protein	---	---
Cluster_4216	0	0	1	0	0	0	0	0	0	lam:LA2_10610	86.7	98	13	0	2	99	1	98	3e-107	181.8	ko:K02564	nagB, GNPDA	glucosamine-6-phosphate deaminase [EC:3.5.99.6]	path:map00520,path:map01100	Amino sugar and nucleotide sugar metabolism|Metabolic pathways
Cluster_4217	0	0	0	1	0	0	0	0	0	hor:Hore_18980	43	79	45	0	29	107	97	175	1.4e-10	67.4	ko:K19221	cobA, btuR	cob(I)alamin adenosyltransferase [EC:2.5.1.17]	path:map00860,path:map01100	Porphyrin and chlorophyll metabolism|Metabolic pathways
Cluster_4218	0	0	0	0	0	0	1	0	0	hcp:HCN_1594	65.7	198	68	0	49	246	50	247	3.2e-84	277.7	ko:K16066	ydfG	3-hydroxy acid dehydrogenase / malonic semialdehyde reductase [EC:1.1.1.381 1.1.1.-]	path:map00240,path:map00260,path:map01100	Pyrimidine metabolism|Glycine, serine and threonine metabolism|Metabolic pathways
Cluster_4220	0	0	0	0	0	0	0	1	0	eca:ECA0349	30.3	33	23	0	61	93	54	86	2.9e-12	28.1	ko:K06221	dkgA	2,5-diketo-D-gluconate reductase A [EC:1.1.1.346]	---	---
Cluster_4224	1	1	1	1	0	0	1	0	1	mme:Marme_3365	42.3	26	15	0	180	205	393	418	1.7e-07	27.3	ko:K02390	flgE	flagellar hook protein FlgE	path:map02040	Flagellar assembly
Cluster_4228	0	1	0	0	0	0	0	0	0	cpy:Cphy_2532	46.9	96	51	0	74	169	71	166	1.2e-18	94.7	ko:K00891	E2.7.1.71, aroK, aroL	shikimate kinase [EC:2.7.1.71]	path:map00400,path:map01100,path:map01110,path:map01130,path:map01230	Phenylalanine, tyrosine and tryptophan biosynthesis|Metabolic pathways|Biosynthesis of secondary metabolites|Biosynthesis of antibiotics|Biosynthesis of amino acids
Cluster_4230	1	0	1	0	0	0	0	0	0	rum:CK1_12980	51.9	135	65	0	4	138	1	135	5.9e-33	141.7	ko:K16698	tuaG	teichuronic acid biosynthesis glycosyltransferase TuaG [EC:2.4.-.-]	---	---
Cluster_4236	0	0	0	0	0	0	1	1	0	bsa:Bacsa_2026	66.2	148	50	0	1	148	1	148	1.2e-46	187.2	ko:K09117	K09117	uncharacterized protein	---	---
Cluster_4239	0	0	0	0	0	1	0	0	0	lil:LB_333	39.2	74	45	0	47	120	157	230	4.1e-10	65.9	ko:K02483	K02483	two-component system, OmpR family, response regulator	---	---
Cluster_4240	0	0	0	0	0	1	0	0	0	gur:Gura_2908	70.6	34	10	0	287	320	259	292	5e-06	55.1	ko:K03769	ppiC	peptidyl-prolyl cis-trans isomerase C [EC:5.2.1.8]	---	---
Cluster_4243	0	0	0	0	0	0	0	1	0	lrl:LC705_00842	64.7	51	18	0	48	98	46	96	6.8e-11	70.1	ko:K07741	antB	anti-repressor protein	---	---
Cluster_4250	1	1	0	0	0	0	0	0	0	bvs:BARVI_03275	57.8	45	19	0	1	45	1	45	3.8e-82	57	ko:K03218	rlmB	23S rRNA (guanosine2251-2'-O)-methyltransferase [EC:2.1.1.185]	---	---
Cluster_4252	0	1	0	0	0	0	0	0	0	tto:Thethe_02132	38.4	99	61	0	8	106	249	347	3.6e-14	79.3	ko:K07720	yesN	two-component system, response regulator YesN	path:map02020	Two-component system
Cluster_4254	0	0	1	0	0	0	0	0	0	ljo:LJ1774	99	288	3	0	1	288	43	330	2.1e-156	553.9	ko:K03294	TC.APA	basic amino acid/polyamine antiporter, APA family	---	---
Cluster_4257	0	0	0	0	0	1	0	0	0	rim:ROI_13210	64	114	41	0	4	117	5	118	2.7e-38	159.5	ko:K03584	recO	DNA repair protein RecO (recombination protein O)	path:map03440	Homologous recombination
Cluster_4258	0	0	0	0	0	0	0	1	0	lsi:HN6_00095	78.7	362	77	0	1	362	1	362	2.7e-165	583.9	ko:K11072	potA	spermidine/putrescine transport system ATP-binding protein [EC:3.6.3.31]	path:map02010	ABC transporters
Cluster_4265	1	0	0	0	0	0	0	0	0	ash:AL1_00750	85.6	263	38	0	1	263	1	263	1.8e-132	474.2	ko:K00677	lpxA	UDP-N-acetylglucosamine acyltransferase [EC:2.3.1.129]	path:map00540,path:map01100,path:map01503	Lipopolysaccharide biosynthesis|Metabolic pathways|Cationic antimicrobial peptide (CAMP) resistance
Cluster_4270	0	0	0	0	0	0	0	1	0	osp:Odosp_2320	94.7	131	7	0	1	131	1	131	5.8e-65	248.1	ko:K02994	RP-S8, rpsH	small subunit ribosomal protein S8	path:map03010	Ribosome
Cluster_4272	1	1	0	1	0	0	0	0	1	cad:Curi_c18670	74.8	230	58	0	387	616	380	609	6.2e-207	345.1	ko:K06147	ABCB-BAC	ATP-binding cassette, subfamily B, bacterial	---	---
Cluster_4273	0	0	0	1	0	0	0	0	0	pdi:BDI_3682	59.5	153	62	0	8	160	9	161	6.7e-79	188.3	ko:K00266	gltD	glutamate synthase (NADPH/NADH) small chain [EC:1.4.1.13 1.4.1.14]	path:map00250,path:map00910,path:map01100,path:map01110,path:map01120,path:map01130,path:map01230	Alanine, aspartate and glutamate metabolism|Nitrogen metabolism|Metabolic pathways|Biosynthesis of secondary metabolites|Microbial metabolism in diverse environments|Biosynthesis of antibiotics|Biosynthesis of amino acids
Cluster_4281	0	1	0	0	0	0	0	0	0	bvs:BARVI_03345	77.3	251	57	0	1	251	1	251	2.6e-109	397.1	ko:K01803	TPI, tpiA	triosephosphate isomerase (TIM) [EC:5.3.1.1]	path:map00010,path:map00051,path:map00562,path:map00710,path:map01100,path:map01110,path:map01120,path:map01130,path:map01200,path:map01230	Glycolysis / Gluconeogenesis|Fructose and mannose metabolism|Inositol phosphate metabolism|Carbon fixation in photosynthetic organisms|Metabolic pathways|Biosynthesis of secondary metabolites|Microbial metabolism in diverse environments|Biosynthesis of antibiotics|Carbon metabolism|Biosynthesis of amino acids
Cluster_4286	0	0	0	0	0	0	0	1	0	hoh:Hoch_4995	44.7	76	42	0	1	76	1	76	2.8e-11	69.7	ko:K00658	DLST, sucB	2-oxoglutarate dehydrogenase E2 component (dihydrolipoamide succinyltransferase) [EC:2.3.1.61]	path:map00020,path:map00310,path:map01100,path:map01110,path:map01120,path:map01130,path:map01200	Citrate cycle (TCA cycle)|Lysine degradation|Metabolic pathways|Biosynthesis of secondary metabolites|Microbial metabolism in diverse environments|Biosynthesis of antibiotics|Carbon metabolism
Cluster_4287	0	0	0	0	0	0	0	0	1	bfg:BF638R_1841	79.2	154	32	0	1	154	551	704	1.2e-64	247.3	ko:K06959	tex	protein Tex	---	---
Cluster_4293	1	1	0	1	0	0	0	0	0	sgg:SGGBAA2069_c19100	43.9	371	208	0	1	371	180	550	3.3e-84	314.7	ko:K07636	phoR	two-component system, OmpR family, phosphate regulon sensor histidine kinase PhoR [EC:2.7.13.3]	path:map02020	Two-component system
Cluster_4296	1	1	1	1	0	0	1	1	0	pjd:Pjdr2_4080	59.6	94	38	0	2	95	307	400	1.2e-95	125.2	ko:K01190	lacZ	beta-galactosidase [EC:3.2.1.23]	path:map00052,path:map00511,path:map00600,path:map01100	Galactose metabolism|Other glycan degradation|Sphingolipid metabolism|Metabolic pathways
Cluster_4297	0	0	1	1	0	0	0	0	0	ljh:LJP_1696	98.2	328	6	0	1	328	1	328	3.2e-183	643.3	ko:K03484	scrR	LacI family transcriptional regulator, sucrose operon repressor	---	---
Cluster_4299	0	0	0	0	0	0	0	0	1	bprl:CL2_24630	53.3	184	86	0	1	184	1	184	2.1e-108	202.2	ko:K03500	rsmB, sun	16S rRNA (cytosine967-C5)-methyltransferase [EC:2.1.1.176]	---	---
Cluster_4306	1	1	0	1	1	1	0	0	0	bvs:BARVI_01830	69	116	36	0	4	119	10	125	1.7e-43	176.8	ko:K02437	gcvH, GCSH	glycine cleavage system H protein	path:map00260,path:map00630,path:map01100,path:map01110,path:map01130	Glycine, serine and threonine metabolism|Glyoxylate and dicarboxylate metabolism|Metabolic pathways|Biosynthesis of secondary metabolites|Biosynthesis of antibiotics
Cluster_4310	0	1	0	0	0	0	0	0	0	bam:Bamb_3618	35.7	84	54	0	196	279	205	288	2e-07	60.1	ko:K03328	TC.PST	polysaccharide transporter, PST family	---	---
Cluster_4311	0	0	0	1	0	0	0	0	0	bfi:CIY_01990	80	105	21	0	1	105	1	105	2e-41	169.9	ko:K03282	mscL	large conductance mechanosensitive channel	---	---
Cluster_4313	0	0	0	0	1	0	0	0	0	bfg:BF638R_1090	81.3	310	58	0	1	310	84	393	9.9e-147	521.9	ko:K01791	wecB	UDP-N-acetylglucosamine 2-epimerase (non-hydrolysing) [EC:5.1.3.14]	path:map00520,path:map01100	Amino sugar and nucleotide sugar metabolism|Metabolic pathways
Cluster_4321	1	1	1	1	1	0	0	0	0	ash:AL1_32360	77	187	43	0	16	202	19	205	2.6e-78	293.5	ko:K11755	hisIE	phosphoribosyl-ATP pyrophosphohydrolase / phosphoribosyl-AMP cyclohydrolase [EC:3.6.1.31 3.5.4.19]	path:map00340,path:map01100,path:map01110,path:map01230	Histidine metabolism|Metabolic pathways|Biosynthesis of secondary metabolites|Biosynthesis of amino acids
Cluster_4323	1	1	1	0	0	0	1	0	1	bprl:CL2_28080	70.2	94	28	0	1	94	208	301	2.4e-34	146.4	ko:K03595	era	GTPase	---	---
Cluster_4324	1	1	1	0	0	0	0	1	0	bvu:BVU_2618	50.3	149	74	0	13	161	15	163	2.9e-37	156.4	ko:K00794	ribH, RIB4	6,7-dimethyl-8-ribityllumazine synthase [EC:2.5.1.78]	path:map00740,path:map01100,path:map01110	Riboflavin metabolism|Metabolic pathways|Biosynthesis of secondary metabolites
Cluster_4325	1	1	0	1	1	1	1	0	1	sxy:BE24_06210	90.2	164	16	0	1	164	1	164	6.5e-82	304.7	ko:K11065	tpx	thiol peroxidase, atypical 2-Cys peroxiredoxin [EC:1.11.1.15]	---	---
Cluster_4328	0	0	0	0	1	0	0	0	0	ash:AL1_02290	55.7	106	47	0	1	106	1	106	1.6e-35	150.2	ko:K11741	sugE	quaternary ammonium compound-resistance protein SugE	---	---
Cluster_4329	0	0	0	0	0	0	1	0	0	lrt:LRI_1877	88.6	352	40	0	1	352	139	490	1e-177	625.2	ko:K07047	K07047	uncharacterized protein	---	---
Cluster_4332	0	0	0	0	0	0	0	0	1	rto:RTO_03460	71.6	257	73	0	4	260	5	261	1e-124	377.5	ko:K00975	glgC	glucose-1-phosphate adenylyltransferase [EC:2.7.7.27]	path:map00500,path:map00520,path:map01100,path:map01110	Starch and sucrose metabolism|Amino sugar and nucleotide sugar metabolism|Metabolic pathways|Biosynthesis of secondary metabolites
Cluster_4333	0	0	0	0	0	0	0	0	1	rto:RTO_04750	66.7	451	150	0	1	451	1	451	4.5e-171	603.6	ko:K03499	trkA, ktrA	trk system potassium uptake protein	---	---
Cluster_4334	0	0	0	0	0	0	0	0	1	ppo:PPM_4598	39.7	73	44	0	17	89	141	213	7.6e-12	60.5	ko:K02851	wecA, tagO, rfe	UDP-GlcNAc:undecaprenyl-phosphate GlcNAc-1-phosphate transferase [EC:2.7.8.33]	---	---
Cluster_4336	1	1	0	0	1	0	0	0	0	bpb:bpr_I2265	70.5	146	43	0	1	146	53	198	4.7e-60	232.3	ko:K10118	msmF	raffinose/stachyose/melibiose transport system permease protein	path:map02010	ABC transporters
Cluster_4338	1	1	1	0	0	0	0	0	0	cso:CLS_09110	59.4	32	13	0	90	121	88	119	1.5e-31	45.8	ko:K02030	ABC.PA.S	polar amino acid transport system substrate-binding protein	---	---
Cluster_4341	0	1	0	0	1	0	0	0	0	ctet:BN906_01232	48.7	78	40	0	10	87	8	85	7.3e-15	81.6	ko:K07098	K07098	uncharacterized protein	---	---
Cluster_4342	0	0	1	0	0	0	0	0	0	cgo:Corgl_0452	61	59	23	0	121	179	108	166	1.9e-42	78.6	ko:K00558	DNMT1, dcm	DNA (cytosine-5)-methyltransferase 1 [EC:2.1.1.37]	path:map00270,path:map01100,path:map05206	Cysteine and methionine metabolism|Metabolic pathways|MicroRNAs in cancer
Cluster_4343	0	0	0	1	0	0	0	0	0	rbr:RBR_21180	100	60	0	0	1	60	546	605	1.1e-26	120.9	ko:K03169	topB	DNA topoisomerase III [EC:5.99.1.2]	---	---
Cluster_4344	0	0	0	1	0	0	0	0	0	abal:ABLAC_14940	49.7	149	75	0	33	181	10	158	3.9e-50	163.7	ko:K06223	dam	DNA adenine methylase [EC:2.1.1.72]	path:map03430	Mismatch repair
Cluster_4348	0	0	0	0	0	0	0	1	0	dsy:DSY1021	35.8	81	52	0	424	504	417	497	9.3e-63	61.6	ko:K01524	ppx-gppA	exopolyphosphatase / guanosine-5'-triphosphate,3'-diphosphate pyrophosphatase [EC:3.6.1.11 3.6.1.40]	path:map00230	Purine metabolism
Cluster_4353	1	0	0	0	0	0	0	0	0	mtt:Ftrac_2551	45.5	77	42	0	1	77	1	77	4.3e-57	78.6	ko:K02495	hemN, hemZ	oxygen-independent coproporphyrinogen III oxidase [EC:1.3.99.22]	path:map00860,path:map01100,path:map01110	Porphyrin and chlorophyll metabolism|Metabolic pathways|Biosynthesis of secondary metabolites
Cluster_4357	0	1	1	0	0	0	0	0	0	bvs:BARVI_03515	62.6	235	88	0	364	598	295	529	3.1e-150	315.5	ko:K03217	yidC, spoIIIJ, OXA1	YidC/Oxa1 family membrane protein insertase	path:map03060,path:map03070	Protein export|Bacterial secretion system
Cluster_4358	0	1	0	0	0	0	0	0	0	bfg:BF638R_1531	57.9	356	150	0	210	565	209	564	3.3e-190	436.4	ko:K07085	K07085	putative transport protein	---	---
Cluster_4359	0	1	0	0	0	0	0	0	0	thx:Thet_1817	62	137	52	0	26	162	789	925	4.8e-48	192.2	ko:K01191	E3.2.1.24	alpha-mannosidase [EC:3.2.1.24]	path:map00511	Other glycan degradation
Cluster_4360	0	1	0	0	0	0	0	0	0	pmz:HMPREF0659_A5298	86.6	172	23	0	1	172	1	172	1.2e-79	297.4	ko:K02864	RP-L10, MRPL10, rplJ	large subunit ribosomal protein L10	path:map03010	Ribosome
Cluster_4363	0	0	0	0	0	1	0	0	0	ctt:CtCNB1_4237	64.1	39	14	0	1	39	285	323	2.3e-08	60.1	ko:K07043	K07043	uncharacterized protein	---	---
Cluster_4364	0	0	0	0	0	0	1	1	0	rob:CK5_23540	74.8	369	93	0	2	370	4	372	1.7e-165	584.7	ko:K00773	tgt, QTRT1	queuine tRNA-ribosyltransferase [EC:2.4.2.29]	---	---
Cluster_4365	0	0	0	0	0	0	0	1	0	cpy:Cphy_1857	62	208	79	0	722	929	678	885	8.6e-191	256.1	ko:K02003,ko:K02004	ABC.CD.A|ABC.CD.P	putative ABC transport system ATP-binding protein|putative ABC transport system permease protein	---,---	---|---
Cluster_4366	0	0	0	0	0	0	0	1	0	dor:Desor_3747	86.3	233	32	0	1	233	1	233	1.6e-115	417.5	ko:K03150	thiH	2-iminoacetate synthase [EC:4.1.99.19]	path:map00730,path:map01100	Thiamine metabolism|Metabolic pathways
Cluster_4367	0	0	0	0	0	0	0	0	1	sbl:Sbal_3175	33.3	96	64	0	193	288	187	282	1.1e-08	63.2	ko:K07506	K07506	AraC family transcriptional regulator	---	---
Cluster_4374	0	0	0	1	0	1	0	0	1	ere:EUBREC_3287	79.9	214	43	0	1	214	1	214	1.2e-95	351.3	ko:K05592	deaD, cshA	ATP-dependent RNA helicase DeaD [EC:3.6.4.13]	path:map03018	RNA degradation
Cluster_4375	0	0	0	0	1	0	0	0	0	bth:BT_2679	88.9	332	37	0	1	332	1	332	1.8e-168	594.3	ko:K19265	gpr	L-glyceraldehyde 3-phosphate reductase [EC:1.1.1.-]	---	---
Cluster_4376	0	0	0	0	1	1	0	0	0	bvs:BARVI_01950	80	15	3	0	1	15	1	15	3e-62	30.4	ko:K01847	MUT	methylmalonyl-CoA mutase [EC:5.4.99.2]	path:map00280,path:map00630,path:map00640,path:map00720,path:map01100,path:map01120,path:map01200	Valine, leucine and isoleucine degradation|Glyoxylate and dicarboxylate metabolism|Propanoate metabolism|Carbon fixation pathways in prokaryotes|Metabolic pathways|Microbial metabolism in diverse environments|Carbon metabolism
Cluster_4377	0	0	0	0	0	1	0	0	0	paee:R70331_22040	36.3	135	86	0	9	143	402	536	2.5e-23	109.8	ko:K07720	yesN	two-component system, response regulator YesN	path:map02020	Two-component system
Cluster_4380	0	0	0	0	0	0	1	0	0	bprs:CK3_23850	46	63	34	0	1	63	1	63	1.5e-07	57.4	ko:K00077	panE, apbA	2-dehydropantoate 2-reductase [EC:1.1.1.169]	path:map00770,path:map01100,path:map01110	Pantothenate and CoA biosynthesis|Metabolic pathways|Biosynthesis of secondary metabolites
Cluster_4381	0	0	0	0	0	0	1	0	0	cob:COB47_1847	59.7	62	25	0	11	72	3	64	2.8e-29	80.5	ko:K03929	pnbA	para-nitrobenzyl esterase [EC:3.1.1.-]	---	---
Cluster_4382	0	0	0	0	0	0	0	1	0	ckl:CKL_1185	48	50	26	0	81	130	85	134	4.9e-17	52.4	ko:K01929	murF	UDP-N-acetylmuramoyl-tripeptide--D-alanyl-D-alanine ligase [EC:6.3.2.10]	path:map00300,path:map00550,path:map01100,path:map01502	Lysine biosynthesis|Peptidoglycan biosynthesis|Metabolic pathways|Vancomycin resistance
Cluster_4383	0	0	0	0	0	0	0	1	0	pgt:PGTDC60_1978	32	75	51	0	299	373	339	413	9.4e-24	55.8	ko:K06871	K06871	uncharacterized protein	---	---
Cluster_4384	0	0	0	0	0	0	0	0	1	rar:RIA_1505	63.3	139	51	0	58	196	56	194	3.5e-48	193.4	ko:K19429	epsM	acetyltransferase EpsM [EC:2.3.1.-]	---	---
Cluster_4391	0	1	0	0	0	0	0	0	0	scn:Solca_0100	43.7	71	40	0	618	688	661	731	1.8e-21	64.7	ko:K02014	TC.FEV.OM	iron complex outermembrane recepter protein	---	---
Cluster_4392	0	0	1	0	0	0	0	0	0	amt:Amet_3125	61.6	242	93	0	1	242	593	834	4.8e-86	319.7	ko:K02335	DPO1, polA	DNA polymerase I [EC:2.7.7.7]	path:map00230,path:map00240,path:map01100,path:map03030,path:map03410,path:map03420,path:map03440	Purine metabolism|Pyrimidine metabolism|Metabolic pathways|DNA replication|Base excision repair|Nucleotide excision repair|Homologous recombination
Cluster_4395	0	0	0	0	1	0	0	0	0	rix:RO1_41390	70.1	344	103	0	682	1025	681	1024	0	503.8	ko:K01191	E3.2.1.24	alpha-mannosidase [EC:3.2.1.24]	path:map00511	Other glycan degradation
Cluster_4398	0	0	0	0	0	0	1	0	0	cmi:CMM_2492	53.8	52	24	0	1	52	172	223	2.9e-08	59.7	ko:K07776	regX3	two-component system, OmpR family, response regulator RegX3	path:map02020	Two-component system
Cluster_4400	0	0	0	0	0	0	1	0	0	pgi:PG1121	73.3	131	35	0	178	308	193	323	2.1e-164	205.3	ko:K01893	NARS, asnS	asparaginyl-tRNA synthetase [EC:6.1.1.22]	path:map00970	Aminoacyl-tRNA biosynthesis
Cluster_4401	0	0	0	0	0	0	1	0	0	scu:SCE1572_06770	42	69	40	0	234	302	247	315	1e-36	84.7	ko:K19294	algI	alginate O-acetyltransferase complex protein AlgI	---	---
Cluster_4411	1	1	0	0	1	0	0	0	0	wsu:WS0145	63.1	122	45	0	157	278	127	248	1.7e-39	166.4	ko:K03439	trmB, METTL1	tRNA (guanine-N7-)-methyltransferase [EC:2.1.1.33]	---	---
Cluster_4415	0	0	0	0	1	0	0	1	0	rob:CK5_24710	79.3	421	87	0	1	421	1	421	7.9e-207	722.2	ko:K01586	lysA	diaminopimelate decarboxylase [EC:4.1.1.20]	path:map00300,path:map01100,path:map01110,path:map01120,path:map01130,path:map01230	Lysine biosynthesis|Metabolic pathways|Biosynthesis of secondary metabolites|Microbial metabolism in diverse environments|Biosynthesis of antibiotics|Biosynthesis of amino acids
Cluster_4418	0	0	0	0	0	0	1	0	0	sfc:Spiaf_0643	43.2	118	67	0	308	425	454	571	2.1e-28	101.7	ko:K07636	phoR	two-component system, OmpR family, phosphate regulon sensor histidine kinase PhoR [EC:2.7.13.3]	path:map02020	Two-component system
Cluster_4420	0	0	0	0	0	0	0	0	1	bfg:BF638R_1748	61.4	220	85	0	66	285	61	280	2.7e-77	291.2	ko:K07052	K07052	uncharacterized protein	---	---
Cluster_4426	0	0	0	0	1	0	0	0	0	emu:EMQU_2404	43	284	162	0	5	288	1	284	1.2e-72	275.8	ko:K02025	ABC.MS.P	multiple sugar transport system permease protein	---	---
Cluster_4427	0	0	0	0	0	1	0	0	0	fpa:FPR_21240	78.5	209	45	0	153	361	155	363	1.3e-172	380.2	ko:K01686	uxuA	mannonate dehydratase [EC:4.2.1.8]	path:map00040,path:map01100	Pentose and glucuronate interconversions|Metabolic pathways
Cluster_4428	0	0	0	0	0	1	0	0	0	gte:GTCCBUS3UF5_30760	36	161	103	0	316	476	415	575	2.5e-28	111.7	ko:K07636	phoR	two-component system, OmpR family, phosphate regulon sensor histidine kinase PhoR [EC:2.7.13.3]	path:map02020	Two-component system
Cluster_4431	0	0	0	0	0	0	0	1	0	lrr:N134_00030	99.6	249	1	0	1	249	6	254	1.2e-140	501.1	ko:K02469	gyrA	DNA gyrase subunit A [EC:5.99.1.3]	---	---
Cluster_4436	1	0	1	1	1	0	1	0	1	phe:Phep_0482	47.2	89	47	0	158	246	143	231	1.9e-30	100.5	ko:K09650	PARL, PSARL, PCP1	rhomboid-like protein [EC:3.4.21.105]	---	---
Cluster_4438	0	1	0	0	0	0	0	0	0	oih:OB1651	80.9	445	85	0	1	445	1	445	5.6e-219	762.7	ko:K01915	glnA, GLUL	glutamine synthetase [EC:6.3.1.2]	path:map00220,path:map00250,path:map00630,path:map00910,path:map01100,path:map01120,path:map01230,path:map02020,path:map04724,path:map04727	Arginine biosynthesis|Alanine, aspartate and glutamate metabolism|Glyoxylate and dicarboxylate metabolism|Nitrogen metabolism|Metabolic pathways|Microbial metabolism in diverse environments|Biosynthesis of amino acids|Two-component system|Glutamatergic synapse|GABAergic synapse
Cluster_4442	0	0	0	0	0	0	0	0	1	rob:CK5_10210	85.5	166	24	0	1	166	1	166	4.4e-76	285.4	ko:K01588	purE	5-(carboxyamino)imidazole ribonucleotide mutase [EC:5.4.99.18]	path:map00230,path:map01100,path:map01110,path:map01130	Purine metabolism|Metabolic pathways|Biosynthesis of secondary metabolites|Biosynthesis of antibiotics
Cluster_4446	1	0	0	0	0	0	0	0	0	bdh:GV66_02160	74	262	68	0	66	327	64	325	1.2e-119	396	ko:K07138	K07138	uncharacterized protein	---	---
Cluster_4448	0	0	0	1	0	0	0	0	0	bdh:GV66_04195	98.6	641	9	0	1	641	1	641	0	1259.2	ko:K00962	pnp, PNPT1	polyribonucleotide nucleotidyltransferase [EC:2.7.7.8]	path:map00230,path:map00240,path:map03018	Purine metabolism|Pyrimidine metabolism|RNA degradation
Cluster_4452	0	0	0	0	0	0	0	0	1	csh:Closa_1608	76	341	82	0	5	345	1	341	9.9e-154	545.4	ko:K01933	purM	phosphoribosylformylglycinamidine cyclo-ligase [EC:6.3.3.1]	path:map00230,path:map01100,path:map01110,path:map01130	Purine metabolism|Metabolic pathways|Biosynthesis of secondary metabolites|Biosynthesis of antibiotics
Cluster_4456	1	0	1	1	1	0	0	0	0	bfr:BF2171	91.9	505	41	0	1	505	1	505	4.3e-266	919.5	ko:K02112	ATPF1B, atpD	F-type H+-transporting ATPase subunit beta [EC:3.6.3.14]	path:map00190,path:map00195,path:map01100	Oxidative phosphorylation|Photosynthesis|Metabolic pathways
Cluster_4457	1	1	1	0	0	1	0	0	0	bvu:BVU_2753	97.7	177	4	0	1	177	1	177	8.3e-93	341.3	ko:K02959	RP-S16, MRPS16, rpsP	small subunit ribosomal protein S16	path:map03010	Ribosome
Cluster_4458	1	1	1	1	1	1	1	1	0	bprl:CL2_02880	59	166	68	0	24	189	23	188	4.7e-58	202.2	ko:K00099	dxr	1-deoxy-D-xylulose-5-phosphate reductoisomerase [EC:1.1.1.267]	path:map00900,path:map01100,path:map01110,path:map01130	Terpenoid backbone biosynthesis|Metabolic pathways|Biosynthesis of secondary metabolites|Biosynthesis of antibiotics
Cluster_4459	0	1	0	0	1	0	1	0	0	dhd:Dhaf_2831	68	147	47	0	23	169	54	200	3.4e-52	206.1	ko:K00986	E2.7.7.49	RNA-directed DNA polymerase [EC:2.7.7.49]	---	---
Cluster_4462	0	0	0	0	0	0	0	1	0	rus:RBI_I01116	70.4	196	58	0	1	196	1	196	1e-76	288.1	ko:K01358	clpP, CLPP	ATP-dependent Clp protease, protease subunit [EC:3.4.21.92]	path:map04112	Cell cycle - Caulobacter
Cluster_4463	0	0	0	0	0	0	0	1	0	bpb:bpr_I2924	57.7	336	142	0	43	378	48	383	1.9e-114	415.6	ko:K07258	dacC, dacA, dacD	D-alanyl-D-alanine carboxypeptidase (penicillin-binding protein 5/6) [EC:3.4.16.4]	path:map00550,path:map01100	Peptidoglycan biosynthesis|Metabolic pathways
Cluster_4464	0	0	0	0	0	0	0	1	0	ebe:B21_00082	100	313	0	0	1	313	1	313	1.1e-174	614.8	ko:K03438	mraW, rsmH	16S rRNA (cytosine1402-N4)-methyltransferase [EC:2.1.1.199]	---	---
Cluster_4465	0	0	0	0	0	0	0	0	1	swa:A284_02595	42.1	38	22	0	155	192	153	190	2.4e-18	37.7	ko:K18908	mepA	multidrug efflux pump	---	---
Cluster_4466	0	0	0	0	0	0	0	0	1	cpy:Cphy_3640	82.1	123	22	0	5	127	76	198	2e-52	206.5	ko:K02986	RP-S4, rpsD	small subunit ribosomal protein S4	path:map03010	Ribosome
Cluster_4468	1	1	1	0	0	0	1	0	1	ccx:COCOR_00065	43.7	71	40	0	307	377	301	371	1.9e-25	70.1	ko:K03655	recG	ATP-dependent DNA helicase RecG [EC:3.6.4.12]	path:map03440	Homologous recombination
Cluster_4471	1	1	1	0	1	1	1	1	1	pmr:PMI1302	99	308	3	0	1	308	1	308	4.1e-177	622.9	ko:K16044	iolW	scyllo-inositol 2-dehydrogenase (NADP+) [EC:1.1.1.371]	path:map00562,path:map01120	Inositol phosphate metabolism|Microbial metabolism in diverse environments
Cluster_4475	0	1	0	0	0	0	0	0	0	cpy:Cphy_0516	68.2	44	14	0	1	44	1	44	4.8e-11	68.9	ko:K00645	fabD	[acyl-carrier-protein] S-malonyltransferase [EC:2.3.1.39]	path:map00061,path:map01100,path:map01212	Fatty acid biosynthesis|Metabolic pathways|Fatty acid metabolism
Cluster_4476	0	1	0	0	0	0	0	0	0	ddr:Deide_3p00500	54.4	125	57	0	4	128	12	136	9.2e-34	144.4	ko:K13796	cobZ, tcuA	tricarballylate dehydrogenase	---	---
Cluster_4477	0	0	0	1	0	1	0	0	0	clt:CM240_0066	47.6	21	11	0	1	21	6	26	4.8e-17	25.4	ko:K04517	tyrA2	prephenate dehydrogenase [EC:1.3.1.12]	path:map00400,path:map00401,path:map01100,path:map01110,path:map01130,path:map01230	Phenylalanine, tyrosine and tryptophan biosynthesis|Novobiocin biosynthesis|Metabolic pathways|Biosynthesis of secondary metabolites|Biosynthesis of antibiotics|Biosynthesis of amino acids
Cluster_4480	0	0	0	0	0	0	0	1	0	cct:CC1_11290	45.6	226	123	0	1	226	1	226	2.9e-48	194.1	ko:K03763	DPO3A2, polC	DNA polymerase III subunit alpha, Gram-positive type [EC:2.7.7.7]	path:map00230,path:map00240,path:map01100,path:map03030,path:map03430,path:map03440	Purine metabolism|Pyrimidine metabolism|Metabolic pathways|DNA replication|Mismatch repair|Homologous recombination
Cluster_4483	0	0	0	0	0	0	0	1	0	mcb:Mycch_5133	55.7	192	85	0	2	193	11	202	6.9e-56	220.3	ko:K00008	SORD, gutB	L-iditol 2-dehydrogenase [EC:1.1.1.14]	path:map00040,path:map00051,path:map01100	Pentose and glucuronate interconversions|Fructose and mannose metabolism|Metabolic pathways
Cluster_4493	0	0	0	0	0	0	0	1	0	ili:K734_08185	39.2	148	90	0	206	353	28	175	1.3e-24	116.7	ko:K07497	K07497	putative transposase	---	---
Cluster_4497	1	0	0	0	0	0	0	0	0	eel:EUBELI_01046	75.5	184	45	0	20	203	35	218	2.5e-76	287	ko:K03470	rnhB	ribonuclease HII [EC:3.1.26.4]	path:map03030	DNA replication
Cluster_4505	0	1	0	0	0	0	0	0	0	bvs:BARVI_11065	61.3	62	24	0	1	62	1	62	7.8e-17	88.2	ko:K03073	secE	preprotein translocase subunit SecE	path:map03060,path:map03070	Protein export|Bacterial secretion system
Cluster_4512	0	0	0	1	0	0	0	0	0	ova:OBV_36960	77	204	47	0	1	204	247	450	1.4e-87	324.3	ko:K02314	dnaB	replicative DNA helicase [EC:3.6.4.12]	path:map03030,path:map04112	DNA replication|Cell cycle - Caulobacter
Cluster_4513	0	0	0	0	1	0	0	0	0	mau:Micau_3144	45	140	77	0	51	190	497	636	1.9e-29	131.7	ko:K05349	bglX	beta-glucosidase [EC:3.2.1.21]	path:map00460,path:map00500,path:map00940,path:map01100,path:map01110	Cyanoamino acid metabolism|Starch and sucrose metabolism|Phenylpropanoid biosynthesis|Metabolic pathways|Biosynthesis of secondary metabolites
Cluster_4515	0	0	0	0	0	0	0	1	0	tpk:JO40_01925	48.2	83	43	0	110	192	90	172	8.7e-59	92.4	ko:K15581	oppB	oligopeptide transport system permease protein	path:map01501,path:map02010	beta-Lactam resistance|ABC transporters
Cluster_4521	0	1	1	0	0	0	0	0	0	ert:EUR_17710	73.5	132	35	0	1	132	1	132	2.5e-52	206.1	ko:K03308	TC.NSS	neurotransmitter:Na+ symporter, NSS family	---	---
Cluster_4522	0	1	0	0	0	0	0	0	0	ert:EUR_18210	52	75	36	0	1	75	197	271	1.5e-52	88.2	ko:K01925	murD	UDP-N-acetylmuramoylalanine--D-glutamate ligase [EC:6.3.2.9]	path:map00471,path:map00550,path:map01100	D-Glutamine and D-glutamate metabolism|Peptidoglycan biosynthesis|Metabolic pathways
Cluster_4523	0	0	0	1	0	0	0	0	0	bhl:Bache_3158	54.1	37	17	0	26	62	22	58	3.1e-136	52.8	ko:K01206	FUCA	alpha-L-fucosidase [EC:3.2.1.51]	path:map00511	Other glycan degradation
Cluster_4526	0	0	0	0	0	1	0	0	0	ddf:DEFDS_0214	61.8	152	58	0	1	152	1	152	2.1e-73	198	ko:K01778	dapF	diaminopimelate epimerase [EC:5.1.1.7]	path:map00300,path:map01100,path:map01110,path:map01120,path:map01130,path:map01230	Lysine biosynthesis|Metabolic pathways|Biosynthesis of secondary metabolites|Microbial metabolism in diverse environments|Biosynthesis of antibiotics|Biosynthesis of amino acids
Cluster_4528	0	0	0	0	0	0	0	1	0	ova:OBV_39930	70	270	81	0	2	271	3	272	3.3e-108	393.7	ko:K00563	rlmA1	23S rRNA (guanine745-N1)-methyltransferase [EC:2.1.1.187]	---	---
Cluster_4529	0	0	0	0	0	0	0	0	1	pgn:PGN_2026	67.5	246	80	0	29	274	1	246	4.8e-151	337.8	ko:K06926	K06926	uncharacterized protein	---	---
Cluster_4530	0	0	0	0	0	0	0	0	1	rto:RTO_27440	71.7	138	39	0	2	139	6	143	1e-53	210.7	ko:K00610	pyrI	aspartate carbamoyltransferase regulatory subunit	path:map00240,path:map00250,path:map01100	Pyrimidine metabolism|Alanine, aspartate and glutamate metabolism|Metabolic pathways
Cluster_4533	1	0	0	0	0	0	0	0	0	vvu:VV2_1562	35	157	102	0	89	245	400	556	2.8e-24	114.8	ko:K07114	yfbK	Ca-activated chloride channel homolog	---	---
Cluster_4538	0	1	0	0	1	0	0	0	0	pah:Poras_0122	55.3	76	34	0	345	420	355	430	4.8e-50	95.1	ko:K01465	URA4, pyrC	dihydroorotase [EC:3.5.2.3]	path:map00240,path:map01100	Pyrimidine metabolism|Metabolic pathways
Cluster_4546	0	0	0	0	0	0	0	1	0	vcq:EN18_04375	39.7	121	73	0	156	276	213	333	6.9e-21	103.6	ko:K02529	lacI, galR	LacI family transcriptional regulator	---	---
Cluster_4552	1	0	0	0	0	0	0	1	0	bfi:CIY_15210	75.8	120	29	0	465	584	462	581	7.4e-208	189.5	ko:K03320	amt, AMT, MEP	ammonium transporter, Amt family	---	---
Cluster_4555	0	1	0	0	0	0	0	0	0	vpe:Varpa_3396	52.9	51	24	0	62	112	68	118	2.9e-09	65.1	ko:K13292	lgt, umpA	phosphatidylglycerol:prolipoprotein diacylglycerol transferase [EC:2.-.-.-]	---	---
Cluster_4556	0	0	1	0	0	0	0	0	0	efs:EFS1_0629	100	571	0	0	1	571	1	571	0	1082.8	ko:K18891	patA, rscA, lmrC, satA	ATP-binding cassette, subfamily B, multidrug efflux pump	---	---
Cluster_4561	0	0	0	0	0	0	1	0	0	rbc:BN938_1418	49	102	52	0	1	102	100	201	2.3e-21	103.2	ko:K12410	npdA	NAD-dependent deacetylase [EC:3.5.1.-]	---	---
Cluster_4564	0	0	0	0	0	0	0	1	0	bli:BL00033	45.1	113	62	0	4	116	3	115	6.4e-21	105.1	ko:K03328	TC.PST	polysaccharide transporter, PST family	---	---
Cluster_4567	0	0	0	0	0	0	0	0	1	btn:BTF1_12640	42.6	68	39	0	134	201	131	198	2.1e-35	60.1	ko:K02003	ABC.CD.A	putative ABC transport system ATP-binding protein	---	---
Cluster_4569	1	0	0	0	0	1	0	0	0	tsh:Tsac_1772	55.2	192	86	0	4	195	56	247	1.1e-52	208.4	ko:K03470	rnhB	ribonuclease HII [EC:3.1.26.4]	path:map03030	DNA replication
Cluster_4570	0	0	0	0	1	0	0	1	0	bprl:CL2_08270	87.4	143	18	0	12	154	1	143	1.3e-67	256.9	ko:K04488	iscU, nifU	nitrogen fixation protein NifU and related proteins	---	---
Cluster_4571	0	0	0	0	0	0	0	1	0	tfo:BFO_0668	68.8	16	5	0	3	18	4	19	8.6e-72	27.7	ko:K00067	rfbD, rmlD	dTDP-4-dehydrorhamnose reductase [EC:1.1.1.133]	path:map00521,path:map00523,path:map01100	Streptomycin biosynthesis|Polyketide sugar unit biosynthesis|Metabolic pathways
Cluster_4576	0	0	0	0	0	0	1	0	0	bpb:bpr_I2765	73.2	153	41	0	8	160	112	264	1.6e-58	226.9	ko:K00286	proC	pyrroline-5-carboxylate reductase [EC:1.5.1.2]	path:map00330,path:map01100,path:map01110,path:map01130,path:map01230	Arginine and proline metabolism|Metabolic pathways|Biosynthesis of secondary metabolites|Biosynthesis of antibiotics|Biosynthesis of amino acids
Cluster_4584	0	1	1	0	0	0	0	0	0	tit:Thit_0204	64.7	286	101	0	1	286	1	286	1.5e-102	375.2	ko:K10907	K10907	aminotransferase [EC:2.6.1.-]	---	---
Cluster_4587	0	0	0	1	0	0	1	0	1	cbz:Cbs_4487	64	203	73	0	2	204	4	206	1.8e-67	257.7	ko:K00788	thiE	thiamine-phosphate pyrophosphorylase [EC:2.5.1.3]	path:map00730,path:map01100	Thiamine metabolism|Metabolic pathways
Cluster_4589	0	0	0	0	0	0	1	0	0	bvs:BARVI_07245	83	153	26	0	1	153	1	153	1.8e-69	263.1	ko:K03718	asnC	Lrp/AsnC family transcriptional regulator, regulator for asnA, asnC and gidA	---	---
Cluster_4596	1	0	0	0	0	0	0	0	0	bss:BSUW23_16845	52.6	97	46	0	1	97	1	97	3.6e-27	124.8	ko:K19427	epsJ	glycosyltransferase EpsJ [EC:2.4.-.-]	---	---
Cluster_4599	0	0	0	1	0	0	0	1	1	coc:Coch_0626	56.2	121	53	0	71	191	85	205	4.7e-226	153.3	ko:K01187	malZ	alpha-glucosidase [EC:3.2.1.20]	path:map00052,path:map00500,path:map01100	Galactose metabolism|Starch and sucrose metabolism|Metabolic pathways
Cluster_4605	1	0	0	0	0	0	0	0	0	tfo:BFO_0016	57.1	266	114	0	6	271	5	270	2.7e-81	304.3	ko:K02013	ABC.FEV.A	iron complex transport system ATP-binding protein [EC:3.6.3.34]	path:map02010	ABC transporters
Cluster_4608	0	0	1	0	0	0	0	0	0	afd:Alfi_2965	79.7	261	53	0	272	532	269	529	0	409.1	ko:K15987	hppA	K(+)-stimulated pyrophosphate-energized sodium pump [EC:3.6.1.1]	path:map00190	Oxidative phosphorylation
Cluster_4616	0	0	0	0	0	0	1	1	0	bprs:CK3_17500	60	20	8	0	40	59	89	108	1.8e-75	33.9	ko:K10536	aguA	agmatine deiminase [EC:3.5.3.12]	path:map00330,path:map01100	Arginine and proline metabolism|Metabolic pathways
Cluster_4619	0	0	1	0	0	0	1	1	1	rob:CK5_15530	48	100	52	0	19	118	86	185	5.5e-18	93.2	ko:K03660	OGG1	N-glycosylase/DNA lyase [EC:3.2.2.- 4.2.99.18]	path:map03410	Base excision repair
Cluster_4622	1	0	0	0	0	0	0	0	0	bfr:BF0866	69.1	178	55	0	1	178	180	357	9.3e-73	274.6	ko:K00337	nuoH	NADH-quinone oxidoreductase subunit H [EC:1.6.5.3]	path:map00190,path:map01100	Oxidative phosphorylation|Metabolic pathways
Cluster_4628	0	0	1	0	1	1	1	1	0	ere:EUBREC_1927	52.4	357	170	0	9	365	8	364	8.9e-108	392.9	ko:K02013	ABC.FEV.A	iron complex transport system ATP-binding protein [EC:3.6.3.34]	path:map02010	ABC transporters
Cluster_4631	0	0	0	0	0	0	0	1	0	ova:OBV_25790	65.3	294	102	0	1	294	3	296	3.4e-132	399.4	ko:K04096	smf	DNA processing protein	---	---
Cluster_4634	0	1	0	0	0	0	0	0	0	rum:CK1_35630	67.3	300	98	0	185	484	193	492	1.8e-184	406	ko:K01534	zntA	Cd2+/Zn2+-exporting ATPase [EC:3.6.3.3 3.6.3.5]	---	---
Cluster_4637	0	1	0	0	0	0	0	0	0	afn:Acfer_1179	67.2	186	61	0	1	186	1	186	1.1e-66	255.4	ko:K02071	metN	D-methionine transport system ATP-binding protein	path:map02010	ABC transporters
Cluster_4641	0	0	0	0	1	0	0	0	0	lgq:P906_03025	46.2	197	106	0	4	200	69	265	1.9e-46	187.6	ko:K01835	pgm	phosphoglucomutase [EC:5.4.2.2]	path:map00010,path:map00030,path:map00052,path:map00230,path:map00500,path:map00520,path:map00521,path:map01100,path:map01110,path:map01120,path:map01130	Glycolysis / Gluconeogenesis|Pentose phosphate pathway|Galactose metabolism|Purine metabolism|Starch and sucrose metabolism|Amino sugar and nucleotide sugar metabolism|Streptomycin biosynthesis|Metabolic pathways|Biosynthesis of secondary metabolites|Microbial metabolism in diverse environments|Biosynthesis of antibiotics
Cluster_4653	0	1	1	0	0	0	0	0	0	dsf:UWK_01576	65.6	512	176	0	6	517	3	514	9.6e-197	689.1	ko:K01966	PCCB, pccB	propionyl-CoA carboxylase beta chain [EC:6.4.1.3]	path:map00280,path:map00630,path:map00640,path:map01100,path:map01120,path:map01130,path:map01200	Valine, leucine and isoleucine degradation|Glyoxylate and dicarboxylate metabolism|Propanoate metabolism|Metabolic pathways|Microbial metabolism in diverse environments|Biosynthesis of antibiotics|Carbon metabolism
Cluster_4656	0	0	0	0	0	1	0	0	0	ova:OBV_46540	74.5	51	13	0	1	51	12	62	2.1e-17	90.1	ko:K08998	K08998	uncharacterized protein	---	---
Cluster_4658	0	0	0	0	0	0	1	0	1	spj:MGAS2096_Spy1349	45.7	129	70	0	3	131	7	135	3.3e-24	114	ko:K01271	pepQ	Xaa-Pro dipeptidase [EC:3.4.13.9]	---	---
Cluster_4661	0	0	0	0	0	0	1	0	0	osp:Odosp_0512	82.4	119	21	0	1	119	1	119	1.6e-54	213.4	ko:K09710	ybeB	ribosome-associated protein	---	---
Cluster_4662	0	0	0	0	0	0	0	0	1	cpy:Cphy_2241	83.9	199	32	0	1	199	162	360	5e-95	349	ko:K10541	mglC	methyl-galactoside transport system permease protein	path:map02010	ABC transporters
Cluster_4668	0	0	0	1	0	0	0	0	0	rix:RO1_31170	83.5	85	14	0	1	85	1	85	6.4e-35	148.3	ko:K02963	RP-S18, MRPS18, rpsR	small subunit ribosomal protein S18	path:map03010	Ribosome
Cluster_4669	0	0	0	0	0	1	0	0	0	ctx:Clo1313_1416	63.1	130	48	0	1	130	1	130	6.3e-43	174.9	ko:K03413	cheY	two-component system, chemotaxis family, response regulator CheY	path:map02020,path:map02030	Two-component system|Bacterial chemotaxis
Cluster_4672	0	0	0	0	0	0	0	0	1	rbr:RBR_06120	67.4	95	31	0	156	250	154	248	5.2e-76	138.3	ko:K08303	K08303	putative protease [EC:3.4.-.-]	path:map05120	Epithelial cell signaling in Helicobacter pylori infection
Cluster_4673	0	0	0	0	0	0	0	0	1	pru:PRU_2451	54.8	42	19	0	34	75	239	280	1e-13	47	ko:K01918	panC	pantoate--beta-alanine ligase [EC:6.3.2.1]	path:map00410,path:map00770,path:map01100,path:map01110	beta-Alanine metabolism|Pantothenate and CoA biosynthesis|Metabolic pathways|Biosynthesis of secondary metabolites
Cluster_4678	0	0	0	1	0	0	0	0	0	lld:P620_03665	64.2	106	38	0	1	106	1	106	5.8e-56	134	ko:K00859	coaE	dephospho-CoA kinase [EC:2.7.1.24]	path:map00770,path:map01100	Pantothenate and CoA biosynthesis|Metabolic pathways
Cluster_4681	0	0	0	0	1	0	0	0	0	rba:RB7481	52.1	121	58	0	35	155	44	164	3.1e-32	141.7	ko:K01134	ARSA	arylsulfatase A [EC:3.1.6.8]	path:map00600,path:map04142	Sphingolipid metabolism|Lysosome
Cluster_4683	0	0	0	0	0	1	0	0	0	bhl:Bache_0147	68.8	80	25	0	1	80	1	80	1.1e-26	120.9	ko:K02871	RP-L13, MRPL13, rplM	large subunit ribosomal protein L13	path:map03010	Ribosome
Cluster_4684	0	0	0	0	0	0	1	0	0	rca:Rcas_2324	55.2	67	30	0	5	71	3	69	3e-12	74.3	ko:K15634	gpmB	probable phosphoglycerate mutase [EC:5.4.2.12]	path:map00010,path:map00260,path:map00680,path:map01100,path:map01110,path:map01120,path:map01130,path:map01200,path:map01230	Glycolysis / Gluconeogenesis|Glycine, serine and threonine metabolism|Methane metabolism|Metabolic pathways|Biosynthesis of secondary metabolites|Microbial metabolism in diverse environments|Biosynthesis of antibiotics|Carbon metabolism|Biosynthesis of amino acids
Cluster_4688	0	0	0	0	0	0	0	1	0	bmd:BMD_4187	69.8	43	13	0	1	43	248	290	5.3e-10	65.5	ko:K03733	xerC	integrase/recombinase XerC	---	---
Cluster_4689	0	0	0	0	0	0	0	0	1	lsj:LSJ_0643	73.7	175	46	0	1	175	1	175	4.6e-66	252.3	ko:K02109	ATPF0B, atpF	F-type H+-transporting ATPase subunit b	path:map00190,path:map00195,path:map01100	Oxidative phosphorylation|Photosynthesis|Metabolic pathways
Cluster_4690	0	0	0	0	0	0	0	0	1	elm:ELI_3382	36.4	77	49	0	103	179	95	171	5.7e-10	66.2	ko:K07043	K07043	uncharacterized protein	---	---
Cluster_4695	1	1	1	0	0	0	0	0	0	bvs:BARVI_10775	81.6	522	96	0	12	533	119	640	2.9e-248	860.5	ko:K03798	ftsH, hflB	cell division protease FtsH [EC:3.4.24.-]	---	---
Cluster_4696	1	1	0	0	0	0	0	0	0	lrf:LAR_0186	100	212	0	0	1	212	1	212	2.8e-118	426.4	ko:K08153	blt	MFS transporter, DHA1 family, multidrug resistance protein	---	---
Cluster_4699	0	0	0	1	0	0	0	0	0	bfr:BF2300	79.2	265	55	0	143	407	142	406	1.2e-164	419.1	ko:K01079	serB, PSPH	phosphoserine phosphatase [EC:3.1.3.3]	path:map00260,path:map00680,path:map01100,path:map01120,path:map01130,path:map01200,path:map01230	Glycine, serine and threonine metabolism|Methane metabolism|Metabolic pathways|Microbial metabolism in diverse environments|Biosynthesis of antibiotics|Carbon metabolism|Biosynthesis of amino acids
Cluster_4700	0	0	0	1	0	0	0	0	0	lrg:LRHM_1322	60.5	38	15	0	93	130	234	271	5.2e-06	52.8	ko:K04763	xerD	integrase/recombinase XerD	---	---
Cluster_4702	0	0	0	0	0	0	1	0	0	pdi:BDI_3712	92	375	30	0	1	375	1	375	7.2e-201	702.2	ko:K06921	K06921	uncharacterized protein	---	---
Cluster_4704	0	0	0	0	0	0	0	0	1	tpc:TPECDC2_0939	54.3	199	91	0	425	623	426	624	0	226.9	ko:K03737	por, nifJ	pyruvate-ferredoxin/flavodoxin oxidoreductase [EC:1.2.7.1 1.2.7.-]	path:map00010,path:map00020,path:map00620,path:map00650,path:map00720,path:map01100,path:map01120,path:map01130,path:map01200	Glycolysis / Gluconeogenesis|Citrate cycle (TCA cycle)|Pyruvate metabolism|Butanoate metabolism|Carbon fixation pathways in prokaryotes|Metabolic pathways|Microbial metabolism in diverse environments|Biosynthesis of antibiotics|Carbon metabolism
Cluster_4709	1	0	0	1	0	0	1	0	0	dae:Dtox_1188	38.6	114	70	0	86	199	74	187	1e-18	95.9	ko:K01628	fucA	L-fuculose-phosphate aldolase [EC:4.1.2.17]	path:map00051,path:map01120	Fructose and mannose metabolism|Microbial metabolism in diverse environments
Cluster_4710	0	1	0	0	0	1	0	0	0	vir:X953_00670	87.3	385	49	0	1	385	11	395	4.2e-196	686.4	ko:K02358	tuf, TUFM	elongation factor Tu	---	---
Cluster_4717	0	0	0	1	0	0	0	0	0	gpa:GPA_02010	89.6	193	20	0	1	193	373	565	6.9e-99	361.7	ko:K00666	K00666	fatty-acyl-CoA synthase [EC:6.2.1.-]	---	---
Cluster_4718	0	0	0	1	0	0	0	0	0	cjeu:N565_01578	59.8	102	41	0	2	103	5	106	2.1e-35	135.2	ko:K01154	hsdS	type I restriction enzyme, S subunit [EC:3.1.21.3]	---	---
Cluster_4726	0	0	0	0	0	0	1	0	0	pru:PRU_1369	81.3	198	37	0	1	198	1	198	6.4e-90	332	ko:K00793	ribE, RIB5	riboflavin synthase [EC:2.5.1.9]	path:map00740,path:map01100,path:map01110	Riboflavin metabolism|Metabolic pathways|Biosynthesis of secondary metabolites
Cluster_4730	1	1	1	0	0	0	0	0	0	cbz:Cbs_3308	31.6	95	65	0	206	300	387	481	5.7e-11	70.9	ko:K06147	ABCB-BAC	ATP-binding cassette, subfamily B, bacterial	---	---
Cluster_4733	1	1	0	0	0	0	0	1	0	bxy:BXY_04760	71.1	301	87	0	1	301	1	301	5e-124	446.4	ko:K17828	pyrDI	dihydroorotate dehydrogenase (NAD+) catalytic subunit [EC:1.3.1.14]	path:map00240,path:map01100	Pyrimidine metabolism|Metabolic pathways
Cluster_4734	0	0	0	1	0	1	0	0	1	rto:RTO_10710	69.8	63	19	0	1	63	1	63	2.8e-55	92.8	ko:K01462	PDF, def	peptide deformylase [EC:3.5.1.88]	---	---
Cluster_4735	0	0	0	1	1	0	0	0	0	clt:CM240_3231	46.5	144	77	0	1	144	1	144	1e-49	151	ko:K13653	K13653	AraC family transcriptional regulator	---	---
Cluster_4737	0	0	0	0	1	0	0	0	0	bvs:BARVI_01905	77.6	286	64	0	3	288	4	289	1.3e-129	464.9	ko:K02835	prfA, MTRF1, MRF1	peptide chain release factor 1	---	---
Cluster_4740	0	0	0	0	0	0	1	0	0	bprl:CL2_13550	77.2	123	28	0	37	159	1	123	4.8e-47	188.7	ko:K07979	ytrA	GntR family transcriptional regulator	---	---
Cluster_4742	0	0	0	0	0	0	1	1	0	afg:AFULGI_00009160	39.1	92	56	0	1	92	1	92	1.1e-12	75.5	ko:K18915	feR	ferric-chelate reductase [NAD(P)H] [EC:1.16.1.10]	---	---
Cluster_4744	0	0	0	0	0	0	0	0	1	rob:CK5_17320	67.3	205	67	0	1	205	1	205	9.5e-72	271.9	ko:K00788	thiE	thiamine-phosphate pyrophosphorylase [EC:2.5.1.3]	path:map00730,path:map01100	Thiamine metabolism|Metabolic pathways
Cluster_4749	1	0	0	0	0	0	0	0	0	pab:PAB0774	44.6	195	108	0	21	215	6	200	9.2e-43	175.6	ko:K13010	per, rfbE	perosamine synthetase [EC:2.6.1.102]	path:map00520	Amino sugar and nucleotide sugar metabolism
Cluster_4750	1	1	0	1	1	0	1	0	1	tfo:BFO_1543	82.8	58	10	0	1	58	658	715	1.6e-19	97.1	ko:K02355	fusA, GFM, EFG	elongation factor G	---	---
Cluster_4751	0	1	0	0	0	0	0	0	0	pmic:NW74_01235	24.5	143	108	0	263	405	451	593	9.8e-11	70.9	ko:K13730	inlA	internalin A	path:map05100	Bacterial invasion of epithelial cells
Cluster_4752	0	0	1	1	0	0	0	0	0	rim:ROI_19430	56.9	72	31	0	596	667	555	626	6e-265	87	ko:K04079	htpG, HSP90A	molecular chaperone HtpG	path:map04141,path:map04151,path:map04612,path:map04621,path:map04626,path:map04914,path:map04915,path:map05200,path:map05215	Protein processing in endoplasmic reticulum|PI3K-Akt signaling pathway|Antigen processing and presentation|NOD-like receptor signaling pathway|Plant-pathogen interaction|Progesterone-mediated oocyte maturation|Estrogen signaling pathway|Pathways in cancer|Prostate cancer
Cluster_4753	0	0	1	1	0	0	0	0	0	bsa:Bacsa_2511	95.7	139	6	0	1	139	1	139	5.8e-73	274.6	ko:K02358	tuf, TUFM	elongation factor Tu	---	---
Cluster_4754	0	0	1	0	0	0	0	0	0	bnm:BALAC2494_00522	89.3	317	34	0	1	317	346	662	1.7e-162	574.3	ko:K01952	purL, PFAS	phosphoribosylformylglycinamidine synthase [EC:6.3.5.3]	path:map00230,path:map01100,path:map01110,path:map01130	Purine metabolism|Metabolic pathways|Biosynthesis of secondary metabolites|Biosynthesis of antibiotics
Cluster_4756	0	0	0	0	1	0	0	0	0	lgq:P906_02805	96.3	669	25	0	1	669	54	722	0	1269.6	ko:K03697	clpE	ATP-dependent Clp protease ATP-binding subunit ClpE	---	---
Cluster_4759	0	1	0	0	0	0	1	0	1	tex:Teth514_1270	70.6	17	5	0	66	82	84	100	4.9e-06	37.4	ko:K01447	E3.5.1.28A, cwlA, xlyA, xlyB	N-acetylmuramoyl-L-alanine amidase [EC:3.5.1.28]	---	---
Cluster_4760	0	0	0	0	0	0	1	0	0	ova:OBV_37290	81.4	156	29	0	1	156	1	156	1.9e-66	253.1	ko:K02529	lacI, galR	LacI family transcriptional regulator	---	---
Cluster_4763	0	0	0	0	0	0	0	1	0	rho:RHOM_16035	85.6	500	72	0	1	500	1	500	9.7e-247	855.1	ko:K02111	ATPF1A, atpA	F-type H+-transporting ATPase subunit alpha [EC:3.6.3.14]	path:map00190,path:map00195,path:map01100	Oxidative phosphorylation|Photosynthesis|Metabolic pathways
Cluster_4767	1	0	0	0	0	0	0	0	0	bpip:BPP43_01555	66.1	180	61	0	1	180	157	336	2.4e-60	233.4	ko:K00620	argJ	glutamate N-acetyltransferase / amino-acid N-acetyltransferase [EC:2.3.1.35 2.3.1.1]	path:map00220,path:map01100,path:map01110,path:map01130,path:map01210,path:map01230	Arginine biosynthesis|Metabolic pathways|Biosynthesis of secondary metabolites|Biosynthesis of antibiotics|2-Oxocarboxylic acid metabolism|Biosynthesis of amino acids
Cluster_4768	0	1	0	0	0	0	0	0	0	bxy:BXY_44920	95.6	228	10	0	1	228	287	514	1.1e-118	427.9	ko:K02484	K02484	two-component system, OmpR family, sensor kinase [EC:2.7.13.3]	---	---
Cluster_4772	0	0	0	0	0	0	1	0	0	rob:CK5_35010	60.8	278	109	0	1	278	1	278	4.6e-89	330.1	ko:K00243	K00243	uncharacterized protein	---	---
Cluster_4773	0	0	0	0	0	0	1	0	0	aex:Astex_1018	29.2	72	51	0	253	324	264	335	2.5e-33	52.8	ko:K07407	E3.2.1.22B, galA, rafA	alpha-galactosidase [EC:3.2.1.22]	path:map00052,path:map00561,path:map00600,path:map00603	Galactose metabolism|Glycerolipid metabolism|Sphingolipid metabolism|Glycosphingolipid biosynthesis - globo series
Cluster_4774	0	0	0	0	0	0	1	0	0	hym:N008_08565	47.7	107	56	0	10	116	1	107	1.8e-23	110.5	ko:K01092	E3.1.3.25, IMPA, suhB	myo-inositol-1(or 4)-monophosphatase [EC:3.1.3.25]	path:map00521,path:map00562,path:map01100,path:map04070	Streptomycin biosynthesis|Inositol phosphate metabolism|Metabolic pathways|Phosphatidylinositol signaling system
Cluster_4776	0	0	0	0	0	0	0	1	0	rho:RHOM_08525	90.6	224	21	0	1	224	115	338	2e-120	433.7	ko:K01784	galE, GALE	UDP-glucose 4-epimerase [EC:5.1.3.2]	path:map00052,path:map00520,path:map01100	Galactose metabolism|Amino sugar and nucleotide sugar metabolism|Metabolic pathways
Cluster_4782	0	1	0	0	0	0	0	0	0	pdi:BDI_0697	52.6	19	9	0	189	207	380	398	3.6e-55	25.4	ko:K13038	coaBC, dfp	phosphopantothenoylcysteine decarboxylase / phosphopantothenate--cysteine ligase [EC:4.1.1.36 6.3.2.5]	path:map00770,path:map01100	Pantothenate and CoA biosynthesis|Metabolic pathways
Cluster_4786	0	0	0	0	1	1	0	0	0	rca:Rcas_2393	50	80	40	0	121	200	158	237	7.2e-14	80.5	ko:K08884	K08884	serine/threonine protein kinase, bacterial [EC:2.7.11.1]	---	---
Cluster_4791	0	0	0	0	0	0	1	0	0	bcl:ABC4107	33.7	92	61	0	1	92	1	92	5.3e-13	75.5	ko:K02990	RP-S6, MRPS6, rpsF	small subunit ribosomal protein S6	path:map03010	Ribosome
Cluster_4793	0	0	0	0	0	0	0	1	0	bprs:CK3_25460	61.1	108	42	0	1	108	1	108	5.1e-32	138.7	ko:K09787	K09787	uncharacterized protein	---	---
Cluster_4795	0	0	0	0	0	0	0	1	0	ljn:T285_00485	99.2	127	1	0	1	127	87	213	4.8e-67	255	ko:K07023	K07023	putative hydrolases of HD superfamily	---	---
Cluster_4796	0	0	0	0	0	0	0	1	0	bprs:CK3_31320	73.6	193	51	0	1	193	1	193	1.5e-79	297.7	ko:K03978	engB	GTP-binding protein	---	---
Cluster_4799	1	0	0	0	0	0	0	0	0	xbo:XBJ1_4031	57.6	66	28	0	1	66	1	66	2.8e-14	79.7	ko:K03154	thiS	sulfur carrier protein	path:map04122	Sulfur relay system
Cluster_4801	0	1	0	0	0	0	0	0	0	bwe:BcerKBAB4_4427	46	126	68	0	1	126	1	126	3.7e-27	122.5	ko:K07113	fxsA	UPF0716 protein FxsA	---	---
Cluster_4806	0	0	0	0	0	1	0	0	0	mcl:MCCL_0197	83.7	86	14	0	1	86	1	86	1.8e-34	146.7	ko:K02892	RP-L23, MRPL23, rplW	large subunit ribosomal protein L23	path:map03010	Ribosome
Cluster_4808	0	0	0	0	0	0	0	1	0	elm:ELI_2072	64.7	238	84	0	3	240	5	242	5.9e-87	323.9	ko:K02346	DPO4, dinB	DNA polymerase IV [EC:2.7.7.7]	---	---
Cluster_4809	0	0	0	0	0	0	0	1	0	awo:Awo_c28140	61.7	329	126	0	8	336	18	346	2e-119	431.4	ko:K01012	bioB	biotin synthase [EC:2.8.1.6]	path:map00780,path:map01100	Biotin metabolism|Metabolic pathways
Cluster_4811	0	0	0	0	0	0	0	0	1	cni:Calni_0091	42.6	122	70	0	153	274	154	275	1.2e-22	109.4	ko:K04517	tyrA2	prephenate dehydrogenase [EC:1.3.1.12]	path:map00400,path:map00401,path:map01100,path:map01110,path:map01130,path:map01230	Phenylalanine, tyrosine and tryptophan biosynthesis|Novobiocin biosynthesis|Metabolic pathways|Biosynthesis of secondary metabolites|Biosynthesis of antibiotics|Biosynthesis of amino acids
Cluster_4816	1	1	0	0	0	1	0	1	0	pmib:BB2000_2210	100	225	0	0	1	225	1	225	3.6e-122	439.5	ko:K02746	PTS-Aga-EIIC, agaW	PTS system, N-acetylgalactosamine-specific IIC component	path:map00052,path:map02060	Galactose metabolism|Phosphotransferase system (PTS)
Cluster_4818	0	1	1	0	0	0	0	0	0	eel:EUBELI_10035	69.3	88	27	0	125	212	119	206	1.4e-76	129	ko:K03465	E2.1.1.148, thyX, thy1	thymidylate synthase (FAD) [EC:2.1.1.148]	path:map00240,path:map00670,path:map01100	Pyrimidine metabolism|One carbon pool by folate|Metabolic pathways
Cluster_4820	0	0	1	1	0	0	0	0	0	bvu:BVU_2643	79.5	171	35	0	23	193	25	195	6.1e-79	295.4	ko:K15532	yteR, yesR	unsaturated rhamnogalacturonyl hydrolase [EC:3.2.1.172]	---	---
Cluster_4821	0	0	0	0	1	0	0	0	0	rho:RHOM_00645	56.6	99	43	0	58	156	45	143	2.9e-25	116.3	ko:K06603	flaG	flagellar protein FlaG	---	---
Cluster_4823	0	0	0	0	0	0	0	1	0	bfi:CIY_09990	58.1	43	18	0	25	67	25	67	1.9e-150	57	ko:K03310	TC.AGCS	alanine or glycine:cation symporter, AGCS family	---	---
Cluster_4824	0	0	0	0	0	0	0	1	0	ert:EUR_13880	45.7	70	38	0	74	143	74	143	2.4e-10	66.6	ko:K02413	fliJ	flagellar FliJ protein	path:map02040	Flagellar assembly
Cluster_4825	0	0	0	0	0	0	0	1	0	rho:RHOM_16275	67.1	82	27	0	1	82	17	98	3.3e-28	125.9	ko:K07484	K07484	transposase	---	---
Cluster_4827	0	0	0	0	0	0	0	1	0	elm:ELI_4405	70.2	245	73	0	303	547	383	627	1.9e-142	349	ko:K06147	ABCB-BAC	ATP-binding cassette, subfamily B, bacterial	---	---
Cluster_4830	0	0	0	0	0	0	0	1	0	cpy:Cphy_2533	46.6	161	86	0	1	161	1	161	4.4e-39	162.9	ko:K07015	K07015	uncharacterized protein	---	---
Cluster_4835	1	0	0	0	0	0	0	0	0	tfo:BFO_1339	65.6	186	64	0	1	186	2	187	2.9e-67	256.5	ko:K02838	frr, MRRF, RRF	ribosome recycling factor	---	---
Cluster_4839	0	1	0	0	0	0	0	0	0	tpk:JO40_10010	50.7	142	70	0	45	186	66	207	5.9e-35	149.8	ko:K07025	K07025	putative hydrolase of the HAD superfamily	---	---
Cluster_4840	0	0	1	0	0	0	0	0	0	sli:Slin_4594	44.4	18	10	0	31	48	609	626	1.5e-39	25.4	ko:K02004	ABC.CD.P	putative ABC transport system permease protein	---	---
Cluster_4843	0	0	0	0	0	1	0	0	0	bpb:bpr_I0312	74.4	43	11	0	293	335	294	336	8.1e-131	71.6	ko:K02026	ABC.MS.P1	multiple sugar transport system permease protein	---	---
Cluster_4845	0	0	0	0	0	0	0	1	0	csb:CLSA_c02740	69.9	216	65	0	1	216	1	216	5.8e-82	305.8	ko:K00053	ilvC	ketol-acid reductoisomerase [EC:1.1.1.86]	path:map00290,path:map00770,path:map01100,path:map01110,path:map01130,path:map01210,path:map01230	Valine, leucine and isoleucine biosynthesis|Pantothenate and CoA biosynthesis|Metabolic pathways|Biosynthesis of secondary metabolites|Biosynthesis of antibiotics|2-Oxocarboxylic acid metabolism|Biosynthesis of amino acids
Cluster_4846	0	0	0	0	0	0	0	1	0	aoe:Clos_1943	50.6	83	41	0	11	93	264	346	2.9e-15	83.2	ko:K03742	pncC	nicotinamide-nucleotide amidase [EC:3.5.1.42]	path:map00760	Nicotinate and nicotinamide metabolism
Cluster_4853	1	0	0	1	0	0	0	0	0	pgi:PG1213	61.4	132	51	0	83	214	85	216	1.7e-41	171.4	ko:K03469	rnhA, RNASEH1	ribonuclease HI [EC:3.1.26.4]	path:map03030	DNA replication
Cluster_4855	0	0	0	1	1	0	0	0	0	csd:Clst_2377	51.2	129	63	0	24	152	28	156	7.2e-31	134.8	ko:K00013	hisD	histidinol dehydrogenase [EC:1.1.1.23]	path:map00340,path:map01100,path:map01110,path:map01230	Histidine metabolism|Metabolic pathways|Biosynthesis of secondary metabolites|Biosynthesis of amino acids
Cluster_4856	0	0	0	1	1	0	1	0	1	sda:GGS_0985	50.3	165	82	0	86	250	195	359	1.9e-63	161	ko:K00133	asd	aspartate-semialdehyde dehydrogenase [EC:1.2.1.11]	path:map00260,path:map00261,path:map00270,path:map00300,path:map01100,path:map01110,path:map01120,path:map01130,path:map01210,path:map01230	Glycine, serine and threonine metabolism|Monobactam biosynthesis|Cysteine and methionine metabolism|Lysine biosynthesis|Metabolic pathways|Biosynthesis of secondary metabolites|Microbial metabolism in diverse environments|Biosynthesis of antibiotics|2-Oxocarboxylic acid metabolism|Biosynthesis of amino acids
Cluster_4857	0	0	0	1	0	0	0	1	0	cso:CLS_14730	57.8	166	70	0	82	247	13	178	8.1e-52	206.1	ko:K07282	pgsA, capA	poly-gamma-glutamate synthesis protein (capsule biosynthesis protein)	---	---
Cluster_4858	0	0	0	0	1	1	1	1	0	rob:CK5_15930	63.4	41	15	0	75	115	286	326	3.1e-27	58.5	ko:K02057	ABC.SS.P	simple sugar transport system permease protein	---	---
Cluster_4859	0	0	0	0	1	0	0	0	0	cls:CXIVA_23480	49.7	149	75	0	60	208	198	346	6.2e-38	159.5	ko:K11749	rseP	regulator of sigma E protease [EC:3.4.24.-]	path:map04112	Cell cycle - Caulobacter
Cluster_4862	0	0	0	0	0	0	0	1	0	bdo:EL88_21560	80.2	440	87	0	2	441	49	488	1.2e-205	718.4	ko:K00088	guaB	IMP dehydrogenase [EC:1.1.1.205]	path:map00230,path:map00983,path:map01100,path:map01110	Purine metabolism|Drug metabolism - other enzymes|Metabolic pathways|Biosynthesis of secondary metabolites
Cluster_4866	0	0	0	0	0	0	0	0	1	bsa:Bacsa_2603	67.2	177	58	0	1	177	456	632	1.7e-68	260.4	ko:K15532	yteR, yesR	unsaturated rhamnogalacturonyl hydrolase [EC:3.2.1.172]	---	---
Cluster_4869	1	0	0	0	0	0	0	0	0	pgt:PGTDC60_1900	52.9	104	49	0	240	343	126	229	4.8e-26	121.3	ko:K03832	tonB	periplasmic protein TonB	---	---
Cluster_4870	1	0	0	0	0	0	0	0	0	bhl:Bache_2100	90.7	627	58	0	1	627	1	627	0	1159.8	ko:K00764	purF, PPAT	amidophosphoribosyltransferase [EC:2.4.2.14]	path:map00230,path:map00250,path:map01100,path:map01110,path:map01130	Purine metabolism|Alanine, aspartate and glutamate metabolism|Metabolic pathways|Biosynthesis of secondary metabolites|Biosynthesis of antibiotics
Cluster_4876	1	0	0	0	0	0	1	0	0	css:Cst_c04430	44	293	164	0	59	351	61	353	5.5e-67	257.3	ko:K07407	E3.2.1.22B, galA, rafA	alpha-galactosidase [EC:3.2.1.22]	path:map00052,path:map00561,path:map00600,path:map00603	Galactose metabolism|Glycerolipid metabolism|Sphingolipid metabolism|Glycosphingolipid biosynthesis - globo series
Cluster_4878	0	0	0	0	1	0	0	0	0	pdi:BDI_3758	55.4	260	116	0	397	656	399	658	3.9e-108	307	ko:K03640	pal	peptidoglycan-associated lipoprotein	---	---
Cluster_4880	2	1	0	0	1	0	0	0	0	rbc:BN938_0918	44.7	47	26	0	188	234	185	231	1.4e-48	48.1	ko:K14742	tsaB	tRNA threonylcarbamoyladenosine biosynthesis protein TsaB	---	---
Cluster_4882	0	0	1	0	0	0	0	0	0	tte:TTE2772	72.5	229	63	0	1	229	318	546	3.7e-93	343.2	ko:K05601	hcp	hydroxylamine reductase [EC:1.7.99.1]	path:map00910	Nitrogen metabolism
Cluster_4884	0	0	0	0	1	1	0	0	0	rix:RO1_24980	66	209	71	0	92	300	160	368	2.1e-72	275	ko:K01448	E3.5.1.28B, amiA, amiB, amiC	N-acetylmuramoyl-L-alanine amidase [EC:3.5.1.28]	path:map01503	Cationic antimicrobial peptide (CAMP) resistance
Cluster_4886	0	0	0	0	0	1	0	0	0	afd:Alfi_1254	90.9	384	35	0	1	384	1	384	1.2e-198	694.9	ko:K00962	pnp, PNPT1	polyribonucleotide nucleotidyltransferase [EC:2.7.7.8]	path:map00230,path:map00240,path:map03018	Purine metabolism|Pyrimidine metabolism|RNA degradation
Cluster_4890	0	0	0	0	0	0	0	0	1	cpas:Clopa_2985	81.8	351	64	0	1	351	674	1024	2.9e-169	597.8	ko:K03737	por, nifJ	pyruvate-ferredoxin/flavodoxin oxidoreductase [EC:1.2.7.1 1.2.7.-]	path:map00010,path:map00020,path:map00620,path:map00650,path:map00720,path:map01100,path:map01120,path:map01130,path:map01200	Glycolysis / Gluconeogenesis|Citrate cycle (TCA cycle)|Pyruvate metabolism|Butanoate metabolism|Carbon fixation pathways in prokaryotes|Metabolic pathways|Microbial metabolism in diverse environments|Biosynthesis of antibiotics|Carbon metabolism
Cluster_4897	1	0	1	0	0	0	0	0	0	cmr:Cycma_1632	54.3	70	32	0	179	248	209	278	8.1e-33	80.9	ko:K02557	motB	chemotaxis protein MotB	path:map02030,path:map02040	Bacterial chemotaxis|Flagellar assembly
Cluster_4899	1	1	0	0	0	0	0	0	0	osp:Odosp_2694	77.8	36	8	0	94	129	93	128	4e-41	62.8	ko:K02996	RP-S9, MRPS9, rpsI	small subunit ribosomal protein S9	path:map03010	Ribosome
Cluster_4901	0	1	0	0	0	0	0	0	0	stv:V470_08435	57.6	99	42	0	123	221	163	261	1e-28	129	ko:K15051	K15051, endA	DNA-entry nuclease	---	---
Cluster_4906	0	0	0	0	0	1	0	0	0	sgg:SGGBAA2069_c19100	43.8	532	299	0	1	532	1	532	6.4e-127	457.2	ko:K07636	phoR	two-component system, OmpR family, phosphate regulon sensor histidine kinase PhoR [EC:2.7.13.3]	path:map02020	Two-component system
Cluster_4908	0	0	0	0	0	1	0	0	0	aeq:AEQU_0227	69.4	85	26	0	1	85	389	473	4.3e-23	109	ko:K03431	glmM	phosphoglucosamine mutase [EC:5.4.2.10]	path:map00520,path:map01100,path:map01130	Amino sugar and nucleotide sugar metabolism|Metabolic pathways|Biosynthesis of antibiotics
Cluster_4909	0	0	0	0	0	0	1	0	0	cdf:CD630_08530	61.3	313	121	0	10	322	7	319	1.7e-118	428.3	ko:K02033	ABC.PE.P	peptide/nickel transport system permease protein	---	---
Cluster_4911	0	0	0	0	0	0	1	1	0	clt:CM240_2727	61.7	287	110	0	1	287	1	287	3.6e-108	393.7	ko:K05593	aadK	aminoglycoside 6-adenylyltransferase [EC:2.7.7.-]	---	---
Cluster_4913	0	0	0	0	0	0	0	1	0	fpr:FP2_19510	46	211	114	0	1	211	1	211	1.1e-51	205.3	ko:K03499	trkA, ktrA	trk system potassium uptake protein	---	---
Cluster_4915	0	0	0	0	0	0	0	0	1	awo:Awo_c19060	63.3	79	29	0	35	113	33	111	2e-25	116.7	ko:K00196	cooF	carbon-monoxide dehydrogenase iron sulfur subunit	path:map00633,path:map00680,path:map00720,path:map01120,path:map01200	Nitrotoluene degradation|Methane metabolism|Carbon fixation pathways in prokaryotes|Microbial metabolism in diverse environments|Carbon metabolism
Cluster_4919	0	1	0	0	0	0	0	0	0	bif:N288_02075	35.5	166	107	0	20	185	2	167	1.7e-26	121.3	ko:K03088	SIG3.2, rpoE	RNA polymerase sigma-70 factor, ECF subfamily	---	---
Cluster_4922	0	0	0	0	1	0	0	0	0	fpa:FPR_09940	59.8	189	76	0	7	195	6	194	2.4e-59	230.3	ko:K02038	pstA	phosphate transport system permease protein	path:map02010	ABC transporters
Cluster_4923	0	0	0	0	1	0	0	1	0	hor:Hore_13940	47.3	112	59	0	242	353	132	243	1.3e-23	113.6	ko:K07045	K07045	uncharacterized protein	---	---
Cluster_4924	0	0	0	0	0	0	1	0	0	cct:CC1_07280	50.8	264	130	0	8	271	4	267	1.2e-73	278.9	ko:K06864	K06864	uncharacterized protein	---	---
Cluster_4925	0	0	0	0	0	0	0	1	0	ccb:Clocel_0761	64.6	500	177	0	2	501	145	644	1.3e-187	658.7	ko:K02334	dpo	DNA polymerase bacteriophage-type [EC:2.7.7.7]	---	---
Cluster_4927	0	0	0	0	0	0	0	1	0	lms:LMLG_0925	47.2	72	38	0	192	263	197	268	7.5e-12	73.6	ko:K07024	K07024	uncharacterized protein	---	---
Cluster_4928	0	0	0	0	0	0	0	1	0	efn:DENG_02296	62.7	51	19	0	1	51	1	51	2.2e-11	70.1	ko:K00010	iolG	myo-inositol 2-dehydrogenase / D-chiro-inositol 1-dehydrogenase [EC:1.1.1.18 1.1.1.369]	path:map00521,path:map00562,path:map01100,path:map01120,path:map01130	Streptomycin biosynthesis|Inositol phosphate metabolism|Metabolic pathways|Microbial metabolism in diverse environments|Biosynthesis of antibiotics
Cluster_4929	0	0	0	0	0	0	0	1	0	bdo:EL88_11090	71	231	67	0	1	231	1	231	7.8e-91	335.5	ko:K00384	trxB	thioredoxin reductase (NADPH) [EC:1.8.1.9]	path:map00240,path:map00450	Pyrimidine metabolism|Selenocompound metabolism
Cluster_4930	0	0	0	0	0	0	0	1	0	cle:Clole_1755	35.1	111	72	0	80	190	157	267	4.1e-16	86.7	ko:K06399	spoIVB	stage IV sporulation protein B [EC:3.4.21.116]	---	---
Cluster_4932	0	0	0	0	0	0	0	0	1	ral:Rumal_0417	68	100	32	0	1	100	1	100	5.4e-34	145.2	ko:K03106	SRP54, ffh	signal recognition particle subunit SRP54	path:map03060,path:map03070	Protein export|Bacterial secretion system
Cluster_4937	1	0	0	0	0	0	0	0	0	chu:CHU_1759	62.6	91	34	0	16	106	10	100	7.6e-25	114.8	ko:K02551	menD	2-succinyl-5-enolpyruvyl-6-hydroxy-3-cyclohexene-1-carboxylate synthase [EC:2.2.1.9]	path:map00130,path:map01100,path:map01110	Ubiquinone and other terpenoid-quinone biosynthesis|Metabolic pathways|Biosynthesis of secondary metabolites
Cluster_4939	0	0	0	1	1	0	0	0	0	fus:HMPREF0409_01044	56.8	37	16	0	52	88	52	88	4.6e-16	48.1	ko:K07473	dinJ	DNA-damage-inducible protein J	---	---
Cluster_4945	0	0	0	0	0	0	1	1	0	pmq:PM3016_4312	49.2	252	128	0	68	319	71	322	8.3e-80	280.8	ko:K17319	lplB	putative aldouronate transport system permease protein	path:map02010	ABC transporters
Cluster_4955	1	0	0	0	0	0	0	0	0	mag:amb2484	56.2	48	21	0	209	256	255	302	7.7e-63	59.3	ko:K00748	lpxB	lipid-A-disaccharide synthase [EC:2.4.1.182]	path:map00540,path:map01100	Lipopolysaccharide biosynthesis|Metabolic pathways
Cluster_4960	1	1	1	0	0	0	1	0	1	cbz:Cbs_3741	51.3	156	76	0	1	156	1	156	1e-53	159.8	ko:K01091	gph	phosphoglycolate phosphatase [EC:3.1.3.18]	path:map00630,path:map01100,path:map01110,path:map01130	Glyoxylate and dicarboxylate metabolism|Metabolic pathways|Biosynthesis of secondary metabolites|Biosynthesis of antibiotics
Cluster_4962	0	1	0	0	0	0	0	0	0	bfr:BF0916	69.3	88	27	0	9	96	4	91	8.9e-80	131	ko:K00014	aroE	shikimate dehydrogenase [EC:1.1.1.25]	path:map00400,path:map01100,path:map01110,path:map01130,path:map01230	Phenylalanine, tyrosine and tryptophan biosynthesis|Metabolic pathways|Biosynthesis of secondary metabolites|Biosynthesis of antibiotics|Biosynthesis of amino acids
Cluster_4964	0	1	0	0	0	0	0	0	0	ova:OBV_45480	75.8	244	59	0	1	244	261	504	7.4e-106	385.6	ko:K07391	comM	magnesium chelatase family protein	---	---
Cluster_4965	0	0	0	1	0	0	0	0	0	lme:LEUM_0288	57.3	82	35	0	18	99	15	96	2.3e-147	97.1	ko:K02808,ko:K02809,ko:K02810	PTS-Scr-EIIA, scrA|PTS-Scr-EIIB, scrA|PTS-Scr-EIIC, scrA	PTS system, sucrose-specific IIA component [EC:2.7.1.69]|PTS system, sucrose-specific IIB component [EC:2.7.1.69]|PTS system, sucrose-specific IIC component	path:map00500,path:map02060,path:map00500,path:map02060,path:map00500,path:map02060	Starch and sucrose metabolism|Phosphotransferase system (PTS)|Starch and sucrose metabolism|Phosphotransferase system (PTS)|Starch and sucrose metabolism|Phosphotransferase system (PTS)
Cluster_4967	0	0	0	1	0	0	0	0	0	dsy:DSY1243	54.9	173	78	0	1	173	20	192	2.3e-47	192.2	ko:K07487	K07487	transposase	---	---
Cluster_4968	0	0	0	0	1	0	0	0	0	rix:RO1_27200	75.7	152	37	0	1	152	2	153	2.1e-65	249.6	ko:K03664	smpB	SsrA-binding protein	---	---
Cluster_4970	0	0	0	0	1	0	0	0	0	rob:CK5_17830	63.6	393	143	0	79	471	79	471	1.8e-208	506.5	ko:K03657	uvrD, pcrA	DNA helicase II / ATP-dependent DNA helicase PcrA [EC:3.6.4.12]	path:map03420,path:map03430	Nucleotide excision repair|Mismatch repair
Cluster_4976	0	0	0	0	0	0	0	0	1	dgg:DGI_0732	51.5	239	116	0	139	377	133	371	1.7e-67	259.2	ko:K02066	mlaE, linK	phospholipid/cholesterol/gamma-HCH transport system permease protein	path:map02010	ABC transporters
Cluster_4982	0	1	0	0	0	0	0	0	0	esu:EUS_22570	52.4	378	180	0	14	391	342	719	1.6e-113	412.1	ko:K06147	ABCB-BAC	ATP-binding cassette, subfamily B, bacterial	---	---
Cluster_4986	0	0	0	0	1	0	0	0	0	bth:BT_0195	69.3	254	78	0	46	299	38	291	2.9e-103	377.5	ko:K01126	E3.1.4.46, glpQ, ugpQ	glycerophosphoryl diester phosphodiesterase [EC:3.1.4.46]	path:map00564	Glycerophospholipid metabolism
Cluster_4989	0	0	0	0	0	1	0	0	0	tki:TKV_c21310	64.7	447	158	0	203	649	157	603	1.4e-164	582.8	ko:K03798	ftsH, hflB	cell division protease FtsH [EC:3.4.24.-]	---	---
Cluster_4995	0	0	0	0	0	0	0	1	0	lre:Lreu_0525	100	67	0	0	1	67	9	75	1.6e-33	143.7	ko:K03555	mutS	DNA mismatch repair protein MutS	path:map03430	Mismatch repair
Cluster_4997	0	0	0	0	0	0	0	1	0	rum:CK1_12390	69.2	26	8	0	201	226	179	204	4.6e-58	47.8	ko:K17734	aprX	serine protease AprX [EC:3.4.21.-]	---	---
Cluster_5003	1	1	1	0	0	0	0	0	0	afd:Alfi_2480	93.3	119	8	0	1	119	1	119	4.5e-57	221.9	ko:K01579	panD	aspartate 1-decarboxylase [EC:4.1.1.11]	path:map00410,path:map00770,path:map01100,path:map01110	beta-Alanine metabolism|Pantothenate and CoA biosynthesis|Metabolic pathways|Biosynthesis of secondary metabolites
Cluster_5004	1	1	0	1	1	0	1	0	0	afd:Alfi_1318	84.3	229	36	0	1	229	1	229	5.1e-189	392.9	ko:K11754	folC	dihydrofolate synthase / folylpolyglutamate synthase [EC:6.3.2.12 6.3.2.17]	path:map00790,path:map01100	Folate biosynthesis|Metabolic pathways
Cluster_5006	1	1	0	0	0	0	0	0	0	sapi:SAPIS_v1c00590	76.7	30	7	0	70	99	68	97	4.7e-19	50.1	ko:K03702	uvrB	excinuclease ABC subunit B	path:map03420	Nucleotide excision repair
Cluster_5009	1	0	0	0	0	0	0	0	0	ppn:Palpr_1502	69	242	75	0	161	402	180	421	5.9e-147	352.1	ko:K01000	mraY	phospho-N-acetylmuramoyl-pentapeptide-transferase [EC:2.7.8.13]	path:map00550,path:map01100,path:map01502	Peptidoglycan biosynthesis|Metabolic pathways|Vancomycin resistance
Cluster_5011	0	1	0	1	0	0	0	0	0	pgn:PGN_0278	63.2	185	68	0	1	185	1	185	3.6e-65	249.6	ko:K01056	PTH1, pth, spoVC	peptidyl-tRNA hydrolase, PTH1 family [EC:3.1.1.29]	---	---
Cluster_5012	1	1	1	0	0	0	1	0	1	amu:Amuc_1915	83.8	222	36	0	1	222	1	222	1.3e-105	384.4	ko:K03427	hsdM	type I restriction enzyme M protein [EC:2.1.1.72]	---	---
Cluster_5013	0	0	0	1	0	1	0	0	0	eel:EUBELI_00720	51.3	238	116	0	2	239	1	238	6.2e-65	249.6	ko:K01090	E3.1.3.16	protein phosphatase [EC:3.1.3.16]	---	---
Cluster_5016	0	0	0	0	1	0	0	0	0	nth:Nther_1401	50	58	29	0	1	58	1	58	1.4e-10	67.4	ko:K02385	flbD	flagellar protein FlbD	---	---
Cluster_5017	0	0	0	0	0	1	0	0	0	rus:RBI_II00649	58.9	190	78	0	1	190	1	190	3.6e-164	228.8	ko:K06147	ABCB-BAC	ATP-binding cassette, subfamily B, bacterial	---	---
Cluster_5020	0	0	0	0	0	0	1	0	0	cpy:Cphy_0518	67.1	410	135	0	3	412	2	411	1e-158	562.4	ko:K09458	fabF	3-oxoacyl-[acyl-carrier-protein] synthase II [EC:2.3.1.179]	path:map00061,path:map00780,path:map01100,path:map01212	Fatty acid biosynthesis|Biotin metabolism|Metabolic pathways|Fatty acid metabolism
Cluster_5023	0	0	0	0	0	0	0	1	0	sfe:SFxv_2682	33.8	68	45	0	540	607	852	919	1.6e-21	49.3	ko:K07679	evgS, bvgS	two-component system, NarL family, sensor histidine kinase EvgS [EC:2.7.13.3]	path:map02020,path:map05133	Two-component system|Pertussis
Cluster_5025	0	0	0	0	0	0	0	1	0	efc:EFAU004_02790	71.8	117	33	0	1	117	1	117	3.9e-45	182.2	ko:K03169	topB	DNA topoisomerase III [EC:5.99.1.2]	---	---
Cluster_5027	0	0	0	0	0	0	0	1	0	tco:Theco_1177	63.7	262	95	0	6	267	17	278	3.5e-99	363.6	ko:K02026	ABC.MS.P1	multiple sugar transport system permease protein	---	---
Cluster_5034	1	0	1	0	0	0	0	0	0	pmib:BB2000_0216	100	199	0	0	1	199	1	199	4.2e-110	399.1	ko:K07078	K07078	uncharacterized protein	---	---
Cluster_5037	1	1	1	1	0	0	0	0	0	tfo:BFO_0404	67.5	80	26	0	173	252	174	253	1.7e-86	118.2	ko:K01000	mraY	phospho-N-acetylmuramoyl-pentapeptide-transferase [EC:2.7.8.13]	path:map00550,path:map01100,path:map01502	Peptidoglycan biosynthesis|Metabolic pathways|Vancomycin resistance
Cluster_5043	0	0	0	0	1	0	0	0	0	bpb:bpr_I0550	64.7	167	59	0	272	438	289	455	1.1e-167	221.9	ko:K09693	tagH	teichoic acid transport system ATP-binding protein [EC:3.6.3.40]	path:map02010	ABC transporters
Cluster_5044	0	0	0	0	1	0	0	0	0	ova:OBV_20780	66.2	148	50	0	1	148	161	308	7.8e-54	211.1	ko:K06023	hprK, ptsK	HPr kinase/phosphorylase [EC:2.7.11.- 2.7.4.-]	---	---
Cluster_5046	0	0	0	0	0	1	0	0	0	ral:Rumal_3856	88.7	212	24	0	1	212	128	339	1.2e-113	411	ko:K01710	E4.2.1.46, rfbB, rffG	dTDP-glucose 4,6-dehydratase [EC:4.2.1.46]	path:map00521,path:map00523,path:map01055,path:map01100,path:map01130	Streptomycin biosynthesis|Polyketide sugar unit biosynthesis|Biosynthesis of vancomycin group antibiotics|Metabolic pathways|Biosynthesis of antibiotics
Cluster_5047	0	0	0	0	0	0	1	0	0	lmk:LMES_0077	41.5	65	38	0	3	67	5	69	3.7e-07	58.2	ko:K01990	ABC-2.A	ABC-2 type transport system ATP-binding protein	---	---
Cluster_5049	0	0	0	0	0	0	1	1	0	rum:CK1_04430	64.7	190	67	0	225	414	238	427	2.6e-89	238.4	ko:K12257	secDF	SecD/SecF fusion protein	path:map03060,path:map03070	Protein export|Bacterial secretion system
Cluster_5050	0	0	0	0	0	0	0	1	0	csd:Clst_0110	71	62	18	0	1	62	233	294	3.8e-19	95.9	ko:K17320	lplC	putative aldouronate transport system permease protein	path:map02010	ABC transporters
Cluster_5052	0	0	0	0	0	0	0	1	0	chy:CHY_0214	50.2	217	108	0	2	218	382	598	1.2e-56	222.2	ko:K03798	ftsH, hflB	cell division protease FtsH [EC:3.4.24.-]	---	---
Cluster_5053	0	0	0	0	0	0	0	1	0	rho:RHOM_13135	81.6	414	76	0	24	437	483	896	3.2e-195	683.7	ko:K03723	mfd	transcription-repair coupling factor (superfamily II helicase) [EC:3.6.4.-]	path:map03420	Nucleotide excision repair
Cluster_5056	0	0	0	1	0	0	0	0	1	ljo:LJ0791	100	101	0	0	1	101	196	296	3.1e-50	199.1	ko:K02038	pstA	phosphate transport system permease protein	path:map02010	ABC transporters
Cluster_5060	0	0	0	1	0	0	0	0	0	bfr:BF3170	63.9	202	73	0	4	205	6	207	1.2e-123	301.6	ko:K06871	K06871	uncharacterized protein	---	---
Cluster_5064	1	1	1	0	0	0	1	0	1	bdh:GV66_03650	87.6	201	25	0	1	201	1	201	1.7e-98	360.5	ko:K02986	RP-S4, rpsD	small subunit ribosomal protein S4	path:map03010	Ribosome
Cluster_5066	1	1	1	0	0	0	0	0	0	rto:RTO_29570	74.7	442	112	0	1	442	1	442	7.8e-205	715.7	ko:K16139	uidB, gusB	glucuronide carrier protein	---	---
Cluster_5067	0	1	1	0	0	0	0	0	0	ser:SERP1785	63.3	335	123	0	1	335	1	335	2.8e-121	437.6	ko:K00001	E1.1.1.1, adh	alcohol dehydrogenase [EC:1.1.1.1]	path:map00010,path:map00071,path:map00350,path:map00625,path:map00626,path:map00830,path:map00980,path:map00982,path:map01100,path:map01110,path:map01120,path:map01130,path:map01220	Glycolysis / Gluconeogenesis|Fatty acid degradation|Tyrosine metabolism|Chloroalkane and chloroalkene degradation|Naphthalene degradation|Retinol metabolism|Metabolism of xenobiotics by cytochrome P450|Drug metabolism - cytochrome P450|Metabolic pathways|Biosynthesis of secondary metabolites|Microbial metabolism in diverse environments|Biosynthesis of antibiotics|Degradation of aromatic compounds
Cluster_5068	0	1	0	0	0	0	0	0	0	cso:CLS_20790	74.4	172	44	0	1	172	62	233	1e-70	267.7	ko:K01939	purA, ADSS	adenylosuccinate synthase [EC:6.3.4.4]	path:map00230,path:map00250,path:map01100	Purine metabolism|Alanine, aspartate and glutamate metabolism|Metabolic pathways
Cluster_5072	0	0	1	0	1	0	1	1	0	esc:Entcl_0775	33.5	161	107	0	457	617	628	788	8.9e-22	108.2	ko:K13243	dos	c-di-GMP-specific phosphodiesterase [EC:3.1.4.52]	---	---
Cluster_5073	0	0	0	1	0	0	0	0	0	pdi:BDI_3702	61.2	129	50	0	2	130	148	276	5.3e-42	171.8	ko:K01776	murI	glutamate racemase [EC:5.1.1.3]	path:map00471,path:map01100	D-Glutamine and D-glutamate metabolism|Metabolic pathways
Cluster_5074	0	0	0	1	0	1	0	0	0	rus:RBI_I00876	68.6	35	11	0	2	36	225	259	1.9e-48	57.8	ko:K01950	E6.3.5.1, NADSYN1, QNS1, nadE	NAD+ synthase (glutamine-hydrolysing) [EC:6.3.5.1]	path:map00760,path:map01100	Nicotinate and nicotinamide metabolism|Metabolic pathways
Cluster_5076	0	0	0	0	0	1	0	0	0	bpw:WESB_0261	47.6	147	77	0	2	148	6	152	2.6e-34	147.5	ko:K00852	rbsK, RBKS	ribokinase [EC:2.7.1.15]	path:map00030	Pentose phosphate pathway
Cluster_5078	0	0	0	0	0	0	1	0	0	bfi:CIY_13740	76.2	193	46	0	7	199	6	198	1.2e-91	337.8	ko:K09702	K09702	uncharacterized protein	---	---
Cluster_5079	0	0	0	0	0	0	1	0	0	bhl:Bache_0659	63.1	84	31	0	1	84	67	150	5.8e-25	115.2	ko:K07560	dtd, DTD1	D-tyrosyl-tRNA(Tyr) deacylase [EC:3.1.-.-]	---	---
Cluster_5087	0	0	0	0	1	0	0	0	0	cch:Cag_0506	58.3	72	30	0	37	108	47	118	5.6e-43	80.9	ko:K00721	DPM1	dolichol-phosphate mannosyltransferase [EC:2.4.1.83]	path:map00510,path:map01100	N-Glycan biosynthesis|Metabolic pathways
Cluster_5090	0	1	0	1	0	1	0	0	1	dru:Desru_3576	70.7	41	12	0	1	41	1	41	1.2e-09	64.3	ko:K03088	SIG3.2, rpoE	RNA polymerase sigma-70 factor, ECF subfamily	---	---
Cluster_5091	1	1	1	0	1	1	1	1	0	fsu:Fisuc_0230	70.7	58	17	0	7	64	224	281	6e-17	88.6	ko:K07024	K07024	uncharacterized protein	---	---
Cluster_5093	0	0	0	1	0	0	0	0	0	coo:CCU_19700	79.5	474	97	0	3	476	4	477	2.3e-229	797.3	ko:K01881	PARS, proS	prolyl-tRNA synthetase [EC:6.1.1.15]	path:map00970	Aminoacyl-tRNA biosynthesis
Cluster_5094	0	0	0	1	0	0	0	0	0	dsy:DSY2793	57.8	218	92	0	69	286	67	284	1.2e-81	253.1	ko:K01990	ABC-2.A	ABC-2 type transport system ATP-binding protein	---	---
Cluster_5095	0	0	0	1	1	0	0	0	0	tel:tll0214	53.5	217	101	0	146	362	360	576	5.5e-65	250.8	ko:K06148	ABCC-BAC	ATP-binding cassette, subfamily C, bacterial	path:map02010	ABC transporters
Cluster_5096	0	0	0	0	1	0	0	0	0	bcer:BCK_08190	61.9	42	16	0	375	416	305	346	2.5e-58	66.2	ko:K19294	algI	alginate O-acetyltransferase complex protein AlgI	---	---
Cluster_5097	0	0	0	0	1	1	0	0	0	rto:RTO_16980	79.9	299	60	0	2	300	20	318	2e-133	477.6	ko:K01000	mraY	phospho-N-acetylmuramoyl-pentapeptide-transferase [EC:2.7.8.13]	path:map00550,path:map01100,path:map01502	Peptidoglycan biosynthesis|Metabolic pathways|Vancomycin resistance
Cluster_5098	0	0	0	0	1	0	0	0	0	pseo:OM33_07205	59.6	52	21	0	2	53	1	52	6.2e-96	69.3	ko:K15894	pseB	UDP-N-acetylglucosamine 4,6-dehydratase [EC:4.2.1.115]	path:map00520	Amino sugar and nucleotide sugar metabolism
Cluster_5099	0	0	0	0	1	0	0	0	0	rob:CK5_19300	57.6	132	56	0	115	246	108	239	2.1e-73	154.1	ko:K06173	truA, PUS1	tRNA pseudouridine38-40 synthase [EC:5.4.99.12]	---	---
Cluster_5101	0	0	0	0	0	1	0	0	0	ccb:Clocel_3696	57.1	247	106	0	1	247	1	247	1.6e-82	308.1	ko:K06889	K06889	uncharacterized protein	---	---
Cluster_5107	0	0	0	0	0	0	1	0	0	sgn:SGRA_0574	80.3	147	29	0	1	147	561	707	4.6e-100	251.5	ko:K03696	clpC	ATP-dependent Clp protease ATP-binding subunit ClpC	---	---
Cluster_5111	0	0	0	0	0	0	0	1	0	ccl:Clocl_3594	66.9	248	82	0	1	248	1	248	1e-89	332	ko:K05936	cobM, cbiF	precorrin-4/cobalt-precorrin-4 C11-methyltransferase [EC:2.1.1.133 2.1.1.271]	path:map00860,path:map01100	Porphyrin and chlorophyll metabolism|Metabolic pathways
Cluster_5112	0	0	0	0	0	0	0	0	1	hhe:HH1618	100	461	0	0	1	461	1	461	1.2e-256	887.9	ko:K03797	E3.4.21.102, prc, ctpA	carboxyl-terminal processing protease [EC:3.4.21.102]	---	---
Cluster_5115	0	0	0	0	0	0	0	0	1	fpa:FPR_29300	56.9	137	59	0	7	143	58	194	3e-37	156	ko:K00849	galK	galactokinase [EC:2.7.1.6]	path:map00052,path:map00520,path:map01100	Galactose metabolism|Amino sugar and nucleotide sugar metabolism|Metabolic pathways
Cluster_5116	0	0	0	0	0	0	0	0	1	cdc:CD196_3373	59.1	254	104	0	1	254	1	254	2.3e-86	321.2	ko:K06969	rlmI	23S rRNA (cytosine1962-C5)-methyltransferase [EC:2.1.1.191]	---	---
Cluster_5120	1	1	0	1	1	1	0	0	0	bxy:BXY_04690	76.9	519	120	0	202	720	189	707	3.3e-271	805.4	ko:K03696	clpC	ATP-dependent Clp protease ATP-binding subunit ClpC	---	---
Cluster_5122	1	1	0	1	0	0	0	0	0	bth:BT_3266	93.1	246	17	0	1	246	364	609	1.1e-125	451.4	ko:K03703	uvrC	excinuclease ABC subunit C	path:map03420	Nucleotide excision repair
Cluster_5123	1	1	1	1	0	0	0	1	0	fjo:Fjoh_3687	73.6	110	29	0	117	226	133	242	1.6e-43	178.3	ko:K06915	K06915	uncharacterized protein	---	---
Cluster_5124	1	1	0	1	0	0	0	0	0	bdh:GV66_19085	44.6	65	36	0	5	69	4	68	6.5e-08	58.5	ko:K17677	IRC3	ATP-dependent helicase IRC3 [EC:3.6.4.-]	---	---
Cluster_5126	1	0	0	0	0	0	0	0	0	rto:RTO_06120	67.7	155	50	0	4	158	1	155	2.6e-59	229.6	ko:K11991	tadA	tRNA(adenine34) deaminase [EC:3.5.4.33]	---	---
Cluster_5129	0	0	1	1	0	0	0	0	0	rho:RHOM_07815	89.8	128	13	0	137	264	705	832	9.5e-131	222.6	ko:K03466	ftsK, spoIIIE	DNA segregation ATPase FtsK/SpoIIIE, S-DNA-T family	---	---
Cluster_5130	0	0	0	1	0	1	0	0	0	eel:EUBELI_00719	64.7	340	120	0	10	349	3	342	2e-125	451.4	ko:K06941	rlmN	23S rRNA (adenine2503-C2)-methyltransferase [EC:2.1.1.192]	---	---
Cluster_5134	0	0	0	0	0	0	1	1	0	rob:CK5_08550	85.4	349	51	0	1	349	99	447	7.4e-173	609	ko:K03205	virD4, lvhD4	type IV secretion system protein VirD4	path:map03070	Bacterial secretion system
Cluster_5135	0	0	0	0	0	0	1	0	0	rto:RTO_22950	78.1	32	7	0	1	32	317	348	6e-06	52	ko:K02119	ATPVC, ntpC, atpC	V/A-type H+-transporting ATPase subunit C	path:map00190,path:map01100	Oxidative phosphorylation|Metabolic pathways
Cluster_5138	0	0	0	0	0	0	1	0	0	rus:RBI_I01116	77	196	45	0	1	196	1	196	1.5e-83	310.8	ko:K01358	clpP, CLPP	ATP-dependent Clp protease, protease subunit [EC:3.4.21.92]	path:map04112	Cell cycle - Caulobacter
Cluster_5139	0	0	0	0	0	0	0	1	0	psw:LK03_02085	47.3	205	108	0	1	205	1	205	9.2e-41	169.1	ko:K07666	qseB	two-component system, OmpR family, response regulator QseB	path:map02020	Two-component system
Cluster_5141	0	0	0	0	0	0	0	1	0	lrt:LRI_0469	100	66	0	0	1	66	1	66	2.9e-32	139.4	ko:K03704	cspA	cold shock protein (beta-ribbon, CspA family)	---	---
Cluster_5144	0	0	0	0	0	0	0	0	1	rob:CK5_03010	79.8	351	71	0	1	351	1	351	1.8e-158	561.2	ko:K03526	gcpE, ispG	(E)-4-hydroxy-3-methylbut-2-enyl-diphosphate synthase [EC:1.17.7.1 1.17.7.3]	path:map00900,path:map01100,path:map01110,path:map01130	Terpenoid backbone biosynthesis|Metabolic pathways|Biosynthesis of secondary metabolites|Biosynthesis of antibiotics
Cluster_5145	0	0	0	0	0	0	0	0	1	has:Halsa_1568	52.2	46	22	0	32	77	271	316	1.3e-08	60.8	ko:K07030	K07030	uncharacterized protein	---	---
Cluster_5146	0	0	0	0	0	0	0	0	1	eel:EUBELI_01445	93.8	48	3	0	1	48	1	48	1.1e-21	104.4	ko:K02909	RP-L31, rpmE	large subunit ribosomal protein L31	path:map03010	Ribosome
Cluster_5155	0	1	1	0	0	1	0	0	0	lmx:LMOSLCC2372_2720	79.9	398	80	0	295	692	293	690	0	650.6	ko:K02355	fusA, GFM, EFG	elongation factor G	---	---
Cluster_5157	0	1	0	0	0	0	0	0	0	csd:Clst_0516	49.4	172	87	0	5	176	4	175	2.1e-39	165.2	ko:K01972	E6.5.1.2, ligA, ligB	DNA ligase (NAD+) [EC:6.5.1.2]	path:map03030,path:map03410,path:map03420,path:map03430	DNA replication|Base excision repair|Nucleotide excision repair|Mismatch repair
Cluster_5161	0	0	0	0	0	1	0	0	0	rob:CK5_03810	64.9	151	53	0	1	151	640	790	1.4e-53	210.3	ko:K02004	ABC.CD.P	putative ABC transport system permease protein	---	---
Cluster_5170	1	1	1	0	0	0	1	0	1	mhg:MHY_01570	52	196	94	0	53	248	823	1018	3.1e-67	223.4	ko:K01190	lacZ	beta-galactosidase [EC:3.2.1.23]	path:map00052,path:map00511,path:map00600,path:map01100	Galactose metabolism|Other glycan degradation|Sphingolipid metabolism|Metabolic pathways
Cluster_5173	0	1	0	0	1	0	0	0	0	coo:CCU_21880	63.5	353	129	0	339	691	342	694	3.7e-242	500.4	ko:K01187	malZ	alpha-glucosidase [EC:3.2.1.20]	path:map00052,path:map00500,path:map01100	Galactose metabolism|Starch and sucrose metabolism|Metabolic pathways
Cluster_5175	0	1	0	0	0	0	0	0	0	bth:BT_1975	71.8	262	74	0	4	265	29	290	3.6e-104	380.2	ko:K00970	pcnB	poly(A) polymerase [EC:2.7.7.19]	path:map03018	RNA degradation
Cluster_5178	0	0	0	0	1	0	1	0	0	rbr:RBR_06530	68.6	137	43	0	3	139	2	138	1.7e-48	193.4	ko:K04095	fic	cell filamentation protein	---	---
Cluster_5181	0	0	0	0	0	0	0	1	0	cba:CLB_3549	75	140	35	0	1	140	1	140	9.2e-55	214.2	ko:K02867	RP-L11, MRPL11, rplK	large subunit ribosomal protein L11	path:map03010	Ribosome
Cluster_5182	0	0	0	0	0	0	0	1	0	sgp:SpiGrapes_3239	38.9	221	135	0	2	222	30	250	2.8e-42	174.1	ko:K02013	ABC.FEV.A	iron complex transport system ATP-binding protein [EC:3.6.3.34]	path:map02010	ABC transporters
Cluster_5185	0	0	0	0	0	0	0	0	1	rim:ROI_12210	64.4	267	95	0	14	280	19	285	4.7e-97	356.7	ko:K07098	K07098	uncharacterized protein	---	---
Cluster_5189	1	0	1	0	0	0	0	0	0	afd:Alfi_1769	86.1	208	29	0	105	312	104	311	1.4e-158	376.7	ko:K07217	K07217	Mn-containing catalase	---	---
Cluster_5191	1	0	0	0	0	0	0	0	0	rum:CK1_38570	58.8	313	129	0	1	313	115	427	2.4e-103	377.9	ko:K03545	tig	trigger factor	---	---
Cluster_5192	1	1	1	0	0	0	0	0	0	pmo:Pmob_1639	44.3	115	64	0	137	251	133	247	2.2e-19	98.6	ko:K07053	K07053	uncharacterized protein	---	---
Cluster_5195	0	0	1	0	0	0	0	0	0	sbt:Sbal678_3046	34.4	32	21	0	694	725	611	642	5.5e-24	25.4	ko:K01991	ABC-2.OM, wza	polysaccharide export outer membrane protein	---	---
Cluster_5196	0	0	1	0	0	0	0	0	0	smaf:D781_2209	37.2	191	120	0	270	460	273	463	2.4e-26	122.9	ko:K18139	oprM, emhC, ttgC, cusC, adeK, smeF, mtrE, cmeC, gesC	outer membrane protein, multidrug efflux system	path:map01501	beta-Lactam resistance
Cluster_5198	0	0	0	1	0	1	0	0	0	bvu:BVU_0561	92.9	28	2	0	1	28	1	28	1.6e-06	53.9	ko:K02014	TC.FEV.OM	iron complex outermembrane recepter protein	---	---
Cluster_5200	1	1	1	1	0	0	1	1	0	aeq:AEQU_0808	75	40	10	0	1	40	235	274	5.9e-09	62	ko:K00606	panB	3-methyl-2-oxobutanoate hydroxymethyltransferase [EC:2.1.2.11]	path:map00770,path:map01100,path:map01110	Pantothenate and CoA biosynthesis|Metabolic pathways|Biosynthesis of secondary metabolites
Cluster_5201	0	0	0	0	1	0	0	0	0	cad:Curi_c27550	71.1	45	13	0	19	63	18	62	1.7e-50	66.2	ko:K01990	ABC-2.A	ABC-2 type transport system ATP-binding protein	---	---
Cluster_5202	0	0	0	0	1	0	0	0	0	rob:CK5_09240	75.9	174	42	0	1	174	1	174	2.1e-71	270	ko:K00759	APRT, apt	adenine phosphoribosyltransferase [EC:2.4.2.7]	path:map00230,path:map01100	Purine metabolism|Metabolic pathways
Cluster_5204	0	0	0	0	0	0	0	0	1	bur:Bcep18194_C7008	54.4	57	26	0	223	279	359	415	1.9e-11	73.2	ko:K00529	hcaD	3-phenylpropionate/trans-cinnamate dioxygenase ferredoxin reductase subunit [EC:1.18.1.3]	path:map00071,path:map00360,path:map01120,path:map01220	Fatty acid degradation|Phenylalanine metabolism|Microbial metabolism in diverse environments|Degradation of aromatic compounds
Cluster_5205	0	0	0	0	0	0	0	0	1	tna:CTN_0775	51.8	112	54	0	47	158	252	363	4.8e-26	119.8	ko:K10441	rbsA	ribose transport system ATP-binding protein [EC:3.6.3.17]	path:map02010	ABC transporters
Cluster_5206	0	0	0	0	0	0	0	0	1	pdi:BDI_3737	54.8	104	47	0	44	147	127	230	1.7e-27	123.6	ko:K03832	tonB	periplasmic protein TonB	---	---
Cluster_5207	0	0	0	0	0	0	0	0	1	esr:ES1_20550	48	100	52	0	189	288	192	291	1.4e-83	114.4	ko:K08884	K08884	serine/threonine protein kinase, bacterial [EC:2.7.11.1]	---	---
Cluster_5208	0	0	0	0	0	0	0	0	1	cdf:CD630_05380	36.7	469	297	0	90	558	89	557	1.3e-85	320.1	ko:K03406	mcp	methyl-accepting chemotaxis protein	path:map02020,path:map02030	Two-component system|Bacterial chemotaxis
Cluster_5213	0	1	0	0	0	0	0	0	0	lsl:LSL_0506	60.8	181	71	0	1	181	1	181	1.9e-57	223.8	ko:K07040	K07040	uncharacterized protein	---	---
Cluster_5214	0	1	0	0	1	0	0	0	0	doi:FH5T_05045	50	100	50	0	1	100	1	100	2.4e-89	110.9	ko:K02536	lpxD	UDP-3-O-[3-hydroxymyristoyl] glucosamine N-acyltransferase [EC:2.3.1.191]	path:map00540,path:map01100	Lipopolysaccharide biosynthesis|Metabolic pathways
Cluster_5215	0	1	0	0	0	0	0	0	0	pfv:Psefu_3353	35.4	161	104	0	30	190	126	286	5.7e-24	113.2	ko:K00362	nirB	nitrite reductase (NADH) large subunit [EC:1.7.1.15]	path:map00910,path:map01120	Nitrogen metabolism|Microbial metabolism in diverse environments
Cluster_5216	1	1	0	0	0	0	0	0	1	afd:Alfi_0605	78	59	13	0	1	59	1	59	7.8e-22	104.8	ko:K02911	RP-L32, MRPL32, rpmF	large subunit ribosomal protein L32	path:map03010	Ribosome
Cluster_5219	0	0	1	0	0	0	0	0	0	rob:CK5_10900	43.9	66	37	0	1	66	1	66	1.1e-10	67.8	ko:K01992	ABC-2.P	ABC-2 type transport system permease protein	---	---
Cluster_5220	0	0	0	1	0	0	0	0	1	cba:CLB_2885	83.3	36	6	0	1	36	1	36	2.7e-09	63.2	ko:K01449	E3.5.1.28C, cwlJ, sleB	N-acetylmuramoyl-L-alanine amidase [EC:3.5.1.28]	---	---
[truncated: 63,735 more rows]
