# Supplementary material for: Alterations of Gut Microbiome and Metabolite Profiling in Mice Infected by Schistosoma japonicum
Source: Front Immunol. 2020 Oct 8;11:569727. doi: 10.3389/fimmu.2020.569727 (PMC7580221; doi:10.3389/fimmu.2020.569727)
Supplement: Supplementary Table 5 — Q2 and R2 values are provided to show partial least squares-discriminatory analysis (PLS-DA) classification performance with different number of components. [file Table_5.XLSX]

## Sheet: Sheet1
Components	Serum ESI+				Serum ESI-				Urine ESI+				Urine ESI-				Liver ESI-				Colon ESI-
	Accuracy	R2	Q2		Accuracy	R2	Q2		Accuracy	R2	Q2		Accuracy	R2	Q2		Accuracy	R2	Q2		Accuracy	R2	Q2
1	0.27431	0.36463	0.23483		0.298	0.262	0.06028		0.26333	0.0030429	-0.052215		0.18409	0.29051	0.10057		0.17733	0.40919	0.20467		0.10764	0.25421	0.030822
2	0.34375	0.46763	0.24035		0.38267	0.43511	0.25077		0.30667	0.087655	0.020749		0.44773	0.48223	0.19128		0.302	0.65447	0.5261		0.20139	0.44022	0.2016
3	0.42361	0.59177	0.229		0.394	0.5604	0.3336		0.40333	0.22429	0.051651		0.525	0.63598	0.22518		0.39333	0.7361	0.60818		0.25486	0.55824	0.2435
4	0.47222	0.66734	0.27738		0.506	0.75254	0.41219		0.51667	0.22965	0.072022		0.4303	0.7931	0.30924		0.59133	0.79207	0.63422		0.38819	0.58752	0.30078
5	0.61458	0.72779	0.28598		0.65733	0.81363	0.47283		0.53	0.59521	0.28467		0.61894	0.83873	0.3715		0.61933	0.83146	0.66#		0.42986	0.64044	0.2809
6	0.69792	0.77787	0.3114		0.67067	0.82753	0.45968		0.61	0.59815	0.3102		0.56591	0.87585	0.39952		0.73733	0.86077	0.63075		0.46944	0.66547	0.33626
7	0.67361	0.81344	0.39#		0.69733	0.87033	0.47784		0.64667	0.7171	0.38#		0.58258	0.92243	0.49835		0.73067	0.88632	0.62173		0.47292	0.71907	0.37#
8	0.71875	0.87536	0.34747		0.754	0.90435	0.50#		0.61	0.71854	0.36363		0.67576	0.94619	0.50#		0.86867	0.91713	0.58406		0.54583	0.73976	0.31572
# The best classifier determined by cross validation.
